# Supplementary material for: Methyl (Z)-2-[(4-bromo-2-formyl­phen­oxy)meth­yl]-3-(4-methyl­phen­yl)acrylate
Source: Acta Crystallogr Sect E Struct Rep Online. 2012 Feb 17;68(Pt 3):o775. doi: 10.1107/S1600536812006630 (PMC3297846; doi:10.1107/S1600536812006630)
Supplement: Supplementary file 1 [file e-68-0o775-sup1.cif]

##############################################################################
#                                                                            #
# This CIF contains the data in a paper accepted for publication in          #
# Acta Crystallographica Section E. It conforms to the requirements of       #
# Notes for Authors for Acta Crystallographica Section E, and has been       #
# peer reviewed under the auspices of the IUCr Commission on Journals.       #
#                                                                            #
# Full details of the Crystallographic Information File format               #
# are given in the paper "The Crystallographic Information File (CIF):       #
# a New Standard Archive File for Crystallography" by S. R. Hall, F. H.      #
# Allen and I. D. Brown [Acta Cryst. (1991), A47, 655-685].                  #
#                                                                            #
# The current version of the core CIF dictionary is obtainable from          #
# ftp://ftp.iucr.org/pub/cif_core.dic.                                       #
#                                                                            #
# Software is freely available for graphical display of the structure(s)     #
# in this CIF. For information consult the CIF software page                 #
# http://www.iucr.org/resources/cif/software.                                #
#                                                                            #
# This file may be used for bona fide research purposes within the           #
# scientific community so long as proper attribution is given to the journal # 
# article from which it was obtained.                                        #
#                                                                            #
##############################################################################
data_global
_audit_creation_method     SHELXL-97
_journal_date_recd_electronic     2012-02-12
_journal_date_accepted     2012-02-14
_journal_name_full     'Acta Crystallographica, Section E'
_journal_year     2012
_journal_volume     68
_journal_issue      3
_journal_page_first     o775
_journal_page_last     o775
_journal_paper_category     QO
_journal_paper_doi     10.1107/S1600536812006630
_journal_coeditor_code     BT5816
_publ_contact_author_name     'S. Murugavel'
_publ_contact_author_address
;
  Department of Physics
  Thanthai Periyar Government Institute of Technology
  Vellore 632 002
  India
;
_publ_contact_author_email     'smurugavel27@gmail.com'
_publ_contact_author_fax     '0416 091 2266652'
_publ_contact_author_phone     '091 9790084145'
_publ_section_title
;
Methyl
(<i>Z</i>)-2-[(4-bromo-2-formylphenoxy)methyl]-3-(4-methylphenyl)acrylate
;
loop_
    _publ_author_name
    _publ_author_footnote
    _publ_author_address
    'Vijayakumar, S.' ?
;
Department of Physics
Sri Balaji Chokkalingam Engineering College
Arni
Thiruvannamalai 632 317
India
;
    'Murugavel, S.' ?
;
Department of Physics
Thanthai Periyar Government Institute of Technology
Vellore 632 002
India
;
    'Kannan, D.' ?
;
Department of Organic Chemistry
University of Madras
Maraimalai Campus
Chennai 600 025
India
;
    'Bakthadoss, M.'
;
Additional correspondence author, e-mail: bhakthadoss@yahoo.com.
;
;
Department of Organic Chemistry
University of Madras
Maraimalai Campus
Chennai 600 025
India
;
data_I
_chemical_name_systematic
;
Methyl (<i>Z</i>)-2-[(4-bromo-2-formylphenoxy)methyl]-
3-(4-methylphenyl)acrylate
;
_chemical_name_common     ?
_chemical_formula_moiety     'C19 H17 Br O4'
_chemical_formula_sum     'C19 H17 Br O4'
_chemical_formula_iupac     'C19 H17 Br O4'
_chemical_formula_weight     389.24
_chemical_melting_point     ?
_symmetry_cell_setting     triclinic
_symmetry_space_group_name_H-M     'P -1'
_symmetry_space_group_name_Hall     '-P 1'
loop_
    _symmetry_equiv_pos_as_xyz
    'x, y, z'
    '-x, -y, -z'
_cell_length_a     7.9262(4)
_cell_length_b     8.9078(5)
_cell_length_c     13.2331(6)
_cell_angle_alpha     74.387(3)
_cell_angle_beta     83.593(2)
_cell_angle_gamma     75.770(3)
_cell_volume     871.20(8)
_cell_formula_units_Z     2
_cell_measurement_reflns_used     3452
_cell_measurement_theta_min     1.6
_cell_measurement_theta_max     26.1
_cell_measurement_temperature     293(2)
_exptl_crystal_description     'Block'
_exptl_crystal_colour     'Colourless'
_exptl_crystal_size_max     0.25
_exptl_crystal_size_mid     0.23
_exptl_crystal_size_min     0.18
_exptl_crystal_density_diffrn     1.484
_exptl_crystal_density_meas     ?
_exptl_crystal_density_method     'not measured'
_exptl_crystal_F_000     396
_exptl_absorpt_coefficient_mu     2.378
_exptl_absorpt_correction_type     multi-scan
_exptl_absorpt_process_details     '(SADABS; Sheldrick, 1996)'
_exptl_absorpt_correction_T_min     0.546
_exptl_absorpt_correction_T_max     0.652
_exptl_special_details     ?
_diffrn_ambient_temperature     293(2)
_diffrn_radiation_type     MoK\a
_diffrn_radiation_wavelength     0.71073
_diffrn_radiation_source     'fine-focus sealed tube'
_diffrn_radiation_monochromator     graphite
_diffrn_measurement_device_type     'Bruker APEXII CCD'
_diffrn_measurement_method     '\w scans'
_diffrn_detector_area_resol_mean     10.0
_diffrn_reflns_number     15446
_diffrn_reflns_av_R_equivalents     0.0383
_diffrn_reflns_av_sigmaI/netI     0.0329
_diffrn_reflns_theta_min     2.44
_diffrn_reflns_theta_max     26.12
_diffrn_reflns_theta_full     25.00
_diffrn_measured_fraction_theta_max     0.981
_diffrn_measured_fraction_theta_full     0.990
_diffrn_reflns_limit_h_min     -9
_diffrn_reflns_limit_h_max     9
_diffrn_reflns_limit_k_min     -10
_diffrn_reflns_limit_k_max     10
_diffrn_reflns_limit_l_min     -16
_diffrn_reflns_limit_l_max     16
_diffrn_standards_number     .
_diffrn_standards_interval_count     .
_diffrn_standards_interval_time     .
_diffrn_standards_decay_%     .
_refine_special_details
;
Refinement of <i>F</i>^2^ against ALL reflections. The weighted <i>R</i>-factor
<i>wR</i> and goodness of fit <i>S</i> are based on <i>F</i>^2^, conventional
<i>R</i>-factors <i>R</i> are based on <i>F</i>, with <i>F</i> set to zero for
negative <i>F</i>^2^. The threshold expression of <i>F</i>^2^ >
\s(<i>F</i>^2^) is used only for calculating <i>R</i>-factors(gt) <i>etc</i>.
and is not relevant to the choice of reflections for refinement.
<i>R</i>-factors based on <i>F</i>^2^ are statistically about twice as large
as those based on <i>F</i>, and <i>R</i>- factors based on ALL data will be
even larger.
;
_reflns_number_total     3386
_reflns_number_gt     2419
_reflns_threshold_expression     I>2\s(I)
_refine_ls_structure_factor_coef     Fsqd
_refine_ls_matrix_type     full
_refine_ls_R_factor_all     0.0658
_refine_ls_R_factor_gt     0.0402
_refine_ls_wR_factor_gt     0.1055
_refine_ls_wR_factor_ref     0.1208
_refine_ls_goodness_of_fit_ref     1.006
_refine_ls_restrained_S_all     1.006
_refine_ls_number_reflns     3386
_refine_ls_number_parameters     219
_refine_ls_number_restraints     0
_refine_ls_hydrogen_treatment     constr
_refine_ls_weighting_scheme     calc
_refine_ls_weighting_details
         'calc w=1/[\s^2^(Fo^2^)+(0.0704P)^2^+0.2283P] where P=(Fo^2^+2Fc^2^)/3'
_atom_sites_solution_hydrogens     geom
_atom_sites_solution_primary     direct
_atom_sites_solution_secondary     difmap
_refine_ls_shift/su_max     0.001
_refine_ls_shift/su_mean     0.000
_refine_diff_density_max     0.669
_refine_diff_density_min     -0.405
_refine_ls_extinction_method     none
_refine_ls_extinction_coef     ?
loop_
    _atom_type_symbol
    _atom_type_description
    _atom_type_scat_dispersion_real
    _atom_type_scat_dispersion_imag
    _atom_type_scat_source
    'C' 'C' 0.0033 0.0016
                         'International Tables Vol C Tables 4.2.6.8 and 6.1.1.4'
    'H' 'H' 0.0000 0.0000
                         'International Tables Vol C Tables 4.2.6.8 and 6.1.1.4'
    'Br' 'Br' -0.2901 2.4595
                         'International Tables Vol C Tables 4.2.6.8 and 6.1.1.4'
    'O' 'O' 0.0106 0.0060
                         'International Tables Vol C Tables 4.2.6.8 and 6.1.1.4'
_computing_data_collection     'APEX2 (Bruker, 2004)'
_computing_cell_refinement     'APEX2 and SAINT (Bruker, 2004)'
_computing_data_reduction     'SAINT and XPREP (Bruker, 2004)'
_computing_structure_solution     'SHELXS97 (Sheldrick, 2008)'
_computing_structure_refinement     'SHELXL97 (Sheldrick, 2008)'
_computing_molecular_graphics     'ORTEP-3 (Farrugia, 1997)'
_computing_publication_material
                            'SHELXL97 (Sheldrick, 2008) and PLATON (Spek, 2009)'
loop_
    _atom_site_type_symbol
    _atom_site_label
    _atom_site_fract_x
    _atom_site_fract_y
    _atom_site_fract_z
    _atom_site_U_iso_or_equiv
    _atom_site_adp_type
    _atom_site_calc_flag
    _atom_site_refinement_flags
    _atom_site_occupancy
    _atom_site_symmetry_multiplicity
    _atom_site_disorder_assembly
    _atom_site_disorder_group
    C C1 -0.0190(3) 0.1409(3) 0.0632(2) 0.0436(6) Uani d . 1 1 . .
    C C2 -0.0529(4) 0.2719(3) -0.0228(2) 0.0492(7) Uani d . 1 1 . .
    H H2 -0.1652 0.3118 -0.0466 0.059 Uiso calc R 1 1 . .
    C C3 0.0793(4) 0.3418(3) -0.0723(2) 0.0530(8) Uani d . 1 1 . .
    C C4 0.2463(4) 0.2851(3) -0.0381(2) 0.0521(7) Uani d . 1 1 . .
    H H4 0.3347 0.3345 -0.0727 0.063 Uiso calc R 1 1 . .
    C C5 0.2831(4) 0.1550(3) 0.0472(2) 0.0476(7) Uani d . 1 1 . .
    H H5 0.3958 0.1169 0.0706 0.057 Uiso calc R 1 1 . .
    C C6 0.1509(3) 0.0820(3) 0.0978(2) 0.0400(6) Uani d . 1 1 . .
    C C7 0.3452(3) -0.1066(3) 0.2212(2) 0.0463(7) Uani d . 1 1 . .
    H H7A 0.3805 -0.0227 0.2418 0.056 Uiso calc R 1 1 . .
    H H7B 0.4283 -0.1395 0.1673 0.056 Uiso calc R 1 1 . .
    C C8 0.3425(4) -0.2459(3) 0.3141(2) 0.0491(7) Uani d . 1 1 . .
    C C9 0.3846(4) -0.4096(4) 0.2990(3) 0.0568(8) Uani d . 1 1 . .
    C C10 0.4617(6) -0.5711(5) 0.1796(3) 0.0814(11) Uani d . 1 1 . .
    H H10A 0.5751 -0.6240 0.2056 0.122 Uiso calc R 1 1 . .
    H H10B 0.4643 -0.5618 0.1055 0.122 Uiso calc R 1 1 . .
    H H10C 0.3785 -0.6322 0.2151 0.122 Uiso calc R 1 1 . .
    C C11 -0.1608(4) 0.0680(4) 0.1180(3) 0.0555(8) Uani d . 1 1 . .
    H H11 -0.1325 -0.0241 0.1721 0.067 Uiso calc R 1 1 . .
    C C12 0.3161(4) -0.2336(4) 0.4127(2) 0.0556(8) Uani d . 1 1 . .
    H H12 0.3271 -0.3307 0.4630 0.067 Uiso calc R 1 1 . .
    C C13 0.2727(4) -0.0931(4) 0.4554(2) 0.0512(7) Uani d . 1 1 . .
    C C14 0.1771(4) 0.0561(4) 0.4051(2) 0.0577(8) Uani d . 1 1 . .
    H H14 0.1347 0.0708 0.3395 0.069 Uiso calc R 1 1 . .
    C C15 0.1444(4) 0.1815(4) 0.4507(3) 0.0638(9) Uani d . 1 1 . .
    H H15 0.0807 0.2805 0.4151 0.077 Uiso calc R 1 1 . .
    C C16 0.2035(4) 0.1652(4) 0.5481(3) 0.0613(8) Uani d . 1 1 . .
    C C17 0.2973(4) 0.0179(4) 0.5982(3) 0.0651(9) Uani d . 1 1 . .
    H H17 0.3392 0.0042 0.6637 0.078 Uiso calc R 1 1 . .
    C C18 0.3305(4) -0.1087(4) 0.5544(3) 0.0627(8) Uani d . 1 1 . .
    H H18 0.3929 -0.2076 0.5911 0.075 Uiso calc R 1 1 . .
    C C19 0.1688(6) 0.3035(5) 0.5977(3) 0.0875(12) Uani d . 1 1 . .
    H H19A 0.1914 0.2644 0.6711 0.131 Uiso calc R 1 1 . .
    H H19B 0.0493 0.3601 0.5898 0.131 Uiso calc R 1 1 . .
    H H19C 0.2435 0.3744 0.5641 0.131 Uiso calc R 1 1 . .
    Br Br1 0.03444(6) 0.52045(4) -0.19017(3) 0.0788(2) Uani d . 1 1 . .
    O O1 0.3943(5) -0.5289(3) 0.3685(2) 0.0984(9) Uani d . 1 1 . .
    O O2 0.4125(3) -0.4137(3) 0.19867(17) 0.0616(6) Uani d . 1 1 . .
    O O3 0.1745(2) -0.0481(2) 0.18098(15) 0.0472(5) Uani d . 1 1 . .
    O O4 -0.3117(3) 0.1191(3) 0.0979(2) 0.0792(7) Uani d . 1 1 . .
loop_
    _atom_site_aniso_label
    _atom_site_aniso_U_11
    _atom_site_aniso_U_22
    _atom_site_aniso_U_33
    _atom_site_aniso_U_12
    _atom_site_aniso_U_13
    _atom_site_aniso_U_23
    C1 0.0456(16) 0.0445(15) 0.0437(15) -0.0063(12) -0.0056(12) -0.0183(12)
    C2 0.0560(17) 0.0468(16) 0.0461(16) -0.0008(14) -0.0123(14) -0.0195(13)
    C3 0.079(2) 0.0398(15) 0.0375(15) -0.0019(15) -0.0099(15) -0.0129(12)
    C4 0.0628(19) 0.0461(16) 0.0462(16) -0.0129(14) 0.0038(14) -0.0114(13)
    C5 0.0452(16) 0.0483(16) 0.0493(16) -0.0105(13) -0.0031(13) -0.0121(13)
    C6 0.0464(16) 0.0381(14) 0.0377(13) -0.0084(12) -0.0045(12) -0.0131(11)
    C7 0.0401(15) 0.0445(16) 0.0497(16) -0.0047(12) -0.0049(12) -0.0076(13)
    C8 0.0465(16) 0.0432(16) 0.0522(17) -0.0058(12) -0.0060(13) -0.0053(13)
    C9 0.065(2) 0.0443(17) 0.0537(18) -0.0052(14) -0.0029(15) -0.0060(14)
    C10 0.105(3) 0.060(2) 0.082(3) -0.013(2) -0.005(2) -0.029(2)
    C11 0.0481(19) 0.061(2) 0.0616(19) -0.0093(15) -0.0014(15) -0.0259(16)
    C12 0.0605(19) 0.0479(17) 0.0505(18) -0.0071(14) -0.0080(14) -0.0016(14)
    C13 0.0554(18) 0.0500(17) 0.0438(16) -0.0113(14) 0.0004(13) -0.0060(13)
    C14 0.064(2) 0.0572(19) 0.0470(17) -0.0053(15) -0.0085(15) -0.0100(14)
    C15 0.075(2) 0.0523(19) 0.0557(19) -0.0021(16) -0.0047(16) -0.0106(15)
    C16 0.064(2) 0.066(2) 0.0539(19) -0.0175(17) 0.0086(16) -0.0187(16)
    C17 0.068(2) 0.083(3) 0.0450(17) -0.0144(18) -0.0014(15) -0.0196(17)
    C18 0.067(2) 0.064(2) 0.0445(17) -0.0026(16) -0.0013(15) -0.0045(15)
    C19 0.105(3) 0.088(3) 0.078(3) -0.020(2) 0.006(2) -0.040(2)
    Br1 0.1216(4) 0.0559(3) 0.0471(2) -0.0034(2) -0.01539(19) -0.00359(15)
    O1 0.167(3) 0.0439(14) 0.0661(16) -0.0054(15) -0.0002(17) -0.0025(12)
    O2 0.0770(15) 0.0477(12) 0.0569(13) -0.0091(10) -0.0040(11) -0.0118(10)
    O3 0.0432(11) 0.0475(11) 0.0476(11) -0.0118(8) -0.0073(8) -0.0031(9)
    O4 0.0420(13) 0.098(2) 0.101(2) -0.0105(12) -0.0076(13) -0.0351(16)
_geom_special_details
;
All e.s.d.'s (except the e.s.d. in the dihedral angle between two l.s. planes)
are estimated using the full covariance matrix. The cell e.s.d.'s are taken
into account individually in the estimation of e.s.d.'s in distances, angles
and torsion angles; correlations between e.s.d.'s in cell parameters are only
used when they are defined by crystal symmetry. An approximate (isotropic)
treatment of cell e.s.d.'s is used for estimating e.s.d.'s involving l.s.
planes.
;
loop_
    _geom_bond_atom_site_label_1
    _geom_bond_atom_site_label_2
    _geom_bond_site_symmetry_2
    _geom_bond_distance
    _geom_bond_publ_flag
    C1 C2 . 1.388(4) ?
    C1 C6 . 1.399(4) ?
    C1 C11 . 1.461(4) ?
    C2 C3 . 1.365(4) ?
    C2 H2 . 0.9300 ?
    C3 C4 . 1.376(4) ?
    C3 Br1 . 1.898(3) ?
    C4 C5 . 1.381(4) ?
    C4 H4 . 0.9300 ?
    C5 C6 . 1.383(4) ?
    C5 H5 . 0.9300 ?
    C6 O3 . 1.357(3) ?
    C7 O3 . 1.432(3) ?
    C7 C8 . 1.496(4) ?
    C7 H7A . 0.9700 ?
    C7 H7B . 0.9700 ?
    C8 C12 . 1.328(4) ?
    C8 C9 . 1.477(4) ?
    C9 O1 . 1.196(4) ?
    C9 O2 . 1.330(4) ?
    C10 O2 . 1.442(4) ?
    C10 H10A . 0.9600 ?
    C10 H10B . 0.9600 ?
    C10 H10C . 0.9600 ?
    C11 O4 . 1.203(4) ?
    C11 H11 . 0.9300 ?
    C12 C13 . 1.459(4) ?
    C12 H12 . 0.9300 ?
    C13 C14 . 1.387(4) ?
    C13 C18 . 1.396(4) ?
    C14 C15 . 1.366(5) ?
    C14 H14 . 0.9300 ?
    C15 C16 . 1.380(5) ?
    C15 H15 . 0.9300 ?
    C16 C17 . 1.369(5) ?
    C16 C19 . 1.501(5) ?
    C17 C18 . 1.360(5) ?
    C17 H17 . 0.9300 ?
    C18 H18 . 0.9300 ?
    C19 H19A . 0.9600 ?
    C19 H19B . 0.9600 ?
    C19 H19C . 0.9600 ?
loop_
    _geom_angle_atom_site_label_1
    _geom_angle_atom_site_label_2
    _geom_angle_atom_site_label_3
    _geom_angle_site_symmetry_1
    _geom_angle_site_symmetry_3
    _geom_angle
    _geom_angle_publ_flag
    C2 C1 C6 . . 119.4(3) ?
    C2 C1 C11 . . 120.0(3) ?
    C6 C1 C11 . . 120.6(3) ?
    C3 C2 C1 . . 119.7(3) ?
    C3 C2 H2 . . 120.1 ?
    C1 C2 H2 . . 120.1 ?
    C2 C3 C4 . . 121.1(3) ?
    C2 C3 Br1 . . 120.1(2) ?
    C4 C3 Br1 . . 118.9(2) ?
    C3 C4 C5 . . 120.2(3) ?
    C3 C4 H4 . . 119.9 ?
    C5 C4 H4 . . 119.9 ?
    C4 C5 C6 . . 119.5(3) ?
    C4 C5 H5 . . 120.3 ?
    C6 C5 H5 . . 120.3 ?
    O3 C6 C5 . . 123.9(2) ?
    O3 C6 C1 . . 116.0(2) ?
    C5 C6 C1 . . 120.1(3) ?
    O3 C7 C8 . . 109.0(2) ?
    O3 C7 H7A . . 109.9 ?
    C8 C7 H7A . . 109.9 ?
    O3 C7 H7B . . 109.9 ?
    C8 C7 H7B . . 109.9 ?
    H7A C7 H7B . . 108.3 ?
    C12 C8 C9 . . 116.4(3) ?
    C12 C8 C7 . . 123.8(3) ?
    C9 C8 C7 . . 119.6(3) ?
    O1 C9 O2 . . 121.9(3) ?
    O1 C9 C8 . . 124.7(3) ?
    O2 C9 C8 . . 113.4(3) ?
    O2 C10 H10A . . 109.5 ?
    O2 C10 H10B . . 109.5 ?
    H10A C10 H10B . . 109.5 ?
    O2 C10 H10C . . 109.5 ?
    H10A C10 H10C . . 109.5 ?
    H10B C10 H10C . . 109.5 ?
    O4 C11 C1 . . 124.4(3) ?
    O4 C11 H11 . . 117.8 ?
    C1 C11 H11 . . 117.8 ?
    C8 C12 C13 . . 130.8(3) ?
    C8 C12 H12 . . 114.6 ?
    C13 C12 H12 . . 114.6 ?
    C14 C13 C18 . . 117.1(3) ?
    C14 C13 C12 . . 124.8(3) ?
    C18 C13 C12 . . 118.1(3) ?
    C15 C14 C13 . . 120.8(3) ?
    C15 C14 H14 . . 119.6 ?
    C13 C14 H14 . . 119.6 ?
    C14 C15 C16 . . 121.7(3) ?
    C14 C15 H15 . . 119.1 ?
    C16 C15 H15 . . 119.1 ?
    C17 C16 C15 . . 117.6(3) ?
    C17 C16 C19 . . 120.8(3) ?
    C15 C16 C19 . . 121.7(3) ?
    C18 C17 C16 . . 121.6(3) ?
    C18 C17 H17 . . 119.2 ?
    C16 C17 H17 . . 119.2 ?
    C17 C18 C13 . . 121.2(3) ?
    C17 C18 H18 . . 119.4 ?
    C13 C18 H18 . . 119.4 ?
    C16 C19 H19A . . 109.5 ?
    C16 C19 H19B . . 109.5 ?
    H19A C19 H19B . . 109.5 ?
    C16 C19 H19C . . 109.5 ?
    H19A C19 H19C . . 109.5 ?
    H19B C19 H19C . . 109.5 ?
    C9 O2 C10 . . 115.7(3) ?
    C6 O3 C7 . . 117.3(2) ?
loop_
    _geom_torsion_atom_site_label_1
    _geom_torsion_atom_site_label_2
    _geom_torsion_atom_site_label_3
    _geom_torsion_atom_site_label_4
    _geom_torsion_site_symmetry_1
    _geom_torsion_site_symmetry_2
    _geom_torsion_site_symmetry_3
    _geom_torsion_site_symmetry_4
    _geom_torsion
    _geom_torsion_publ_flag
    C6 C1 C2 C3 . . . . -0.2(4) ?
    C11 C1 C2 C3 . . . . 178.5(3) ?
    C1 C2 C3 C4 . . . . -0.3(4) ?
    C1 C2 C3 Br1 . . . . 179.79(19) ?
    C2 C3 C4 C5 . . . . 0.2(4) ?
    Br1 C3 C4 C5 . . . . -179.8(2) ?
    C3 C4 C5 C6 . . . . 0.3(4) ?
    C4 C5 C6 O3 . . . . 178.7(3) ?
    C4 C5 C6 C1 . . . . -0.7(4) ?
    C2 C1 C6 O3 . . . . -178.8(2) ?
    C11 C1 C6 O3 . . . . 2.5(4) ?
    C2 C1 C6 C5 . . . . 0.7(4) ?
    C11 C1 C6 C5 . . . . -178.0(3) ?
    O3 C7 C8 C12 . . . . -93.5(3) ?
    O3 C7 C8 C9 . . . . 91.6(3) ?
    C12 C8 C9 O1 . . . . 0.9(5) ?
    C7 C8 C9 O1 . . . . 176.2(3) ?
    C12 C8 C9 O2 . . . . -178.9(3) ?
    C7 C8 C9 O2 . . . . -3.6(4) ?
    C2 C1 C11 O4 . . . . -4.5(4) ?
    C6 C1 C11 O4 . . . . 174.2(3) ?
    C9 C8 C12 C13 . . . . -180.0(3) ?
    C7 C8 C12 C13 . . . . 5.0(5) ?
    C8 C12 C13 C14 . . . . 30.2(5) ?
    C8 C12 C13 C18 . . . . -150.1(3) ?
    C18 C13 C14 C15 . . . . 1.0(5) ?
    C12 C13 C14 C15 . . . . -179.3(3) ?
    C13 C14 C15 C16 . . . . -0.4(5) ?
    C14 C15 C16 C17 . . . . 0.1(5) ?
    C14 C15 C16 C19 . . . . 179.5(3) ?
    C15 C16 C17 C18 . . . . -0.5(5) ?
    C19 C16 C17 C18 . . . . -179.8(3) ?
    C16 C17 C18 C13 . . . . 1.1(5) ?
    C14 C13 C18 C17 . . . . -1.4(5) ?
    C12 C13 C18 C17 . . . . 178.9(3) ?
    O1 C9 O2 C10 . . . . -2.4(5) ?
    C8 C9 O2 C10 . . . . 177.4(3) ?
    C5 C6 O3 C7 . . . . 3.3(4) ?
    C1 C6 O3 C7 . . . . -177.2(2) ?
    C8 C7 O3 C6 . . . . 178.2(2) ?
loop_
    _geom_hbond_atom_site_label_D
    _geom_hbond_atom_site_label_H
    _geom_hbond_atom_site_label_A
    _geom_hbond_site_symmetry_A
    _geom_hbond_distance_DH
    _geom_hbond_distance_HA
    _geom_hbond_distance_DA
    _geom_hbond_angle_DHA
    C14 H14 O3 1 0.93 2.55 3.341(3) 143.0
    C4 H4 O2 2_655 0.93 2.57 3.474(4) 163.9
    C18 H18 O1 2_646 0.93 2.49 3.388(4) 161.4
    C5 H5 O4 1_655 0.93 2.39 3.276(4) 158.6
_iucr_refine_instructions_details
;
TITL SM11 in P-1
CELL  0.71073   7.9262   8.9078  13.2331   74.387   83.593   75.770
ZERR     2.00   0.0004   0.0005   0.0006    0.003    0.002    0.003
LATT   1
SFAC  C    H    BR   O
UNIT  38   34   2    8
MERG   2
FMAP   2
OMIT 0 0 1
PLAN   20
ACTA 50
EQIV $1 1-X, -Y, -Z
HTAB C4 O2_$1
EQIV $2 1+X, Y, Z
HTAB C5 O4_$2
EQIV $3 1-X, -1-Y, 1-Z
HTAB C18 O1_$3
BOND
BOND   $H
CONF
L.S. 4
WGHT    0.070400    0.228300
FVAR       0.59662
MOLE    1
C1    1   -0.018974    0.140889    0.063182    11.00000    0.04564    0.04451 =
         0.04373   -0.01828   -0.00556   -0.00634
C2    1   -0.052883    0.271865   -0.022796    11.00000    0.05598    0.04683 =
         0.04606   -0.01955   -0.01233   -0.00078
AFIX  43
H2    2   -0.165224    0.311785   -0.046566    11.00000   -1.20000
AFIX   0
C3    1    0.079285    0.341820   -0.072304    11.00000    0.07905    0.03980 =
         0.03747   -0.01291   -0.00995   -0.00189
C4    1    0.246328    0.285084   -0.038147    11.00000    0.06281    0.04612 =
         0.04618   -0.01139    0.00379   -0.01295
AFIX  43
H4    2    0.334697    0.334488   -0.072672    11.00000   -1.20000
AFIX   0
C5    1    0.283080    0.155029    0.047228    11.00000    0.04524    0.04828 =
         0.04932   -0.01211   -0.00312   -0.01048
AFIX  43
H5    2    0.395804    0.116853    0.070556    11.00000   -1.20000
AFIX   0
C6    1    0.150885    0.081979    0.097780    11.00000    0.04641    0.03810 =
         0.03768   -0.01308   -0.00445   -0.00836
C7    1    0.345209   -0.106636    0.221202    11.00000    0.04014    0.04446 =
         0.04974   -0.00757   -0.00488   -0.00472
AFIX  23
H7A   2    0.380477   -0.022694    0.241791    11.00000   -1.20000
H7B   2    0.428326   -0.139541    0.167329    11.00000   -1.20000
AFIX   0
C8    1    0.342450   -0.245859    0.314108    11.00000    0.04646    0.04324 =
         0.05219   -0.00529   -0.00602   -0.00584
C9    1    0.384648   -0.409558    0.299011    11.00000    0.06484    0.04435 =
         0.05372   -0.00604   -0.00288   -0.00516
C10   1    0.461731   -0.571088    0.179641    11.00000    0.10515    0.05999 =
         0.08242   -0.02865   -0.00530   -0.01276
AFIX 137
H10A  2    0.575136   -0.623969    0.205611    11.00000   -1.50000
H10B  2    0.464310   -0.561849    0.105542    11.00000   -1.50000
H10C  2    0.378510   -0.632199    0.215102    11.00000   -1.50000
AFIX   0
C11   1   -0.160803    0.067993    0.118021    11.00000    0.04810    0.06119 =
         0.06163   -0.02591   -0.00137   -0.00933
AFIX  43
H11   2   -0.132523   -0.024074    0.172131    11.00000   -1.20000
AFIX   0
C12   1    0.316089   -0.233558    0.412725    11.00000    0.06051    0.04792 =
         0.05052   -0.00158   -0.00795   -0.00711
AFIX  43
H12   2    0.327095   -0.330716    0.462978    11.00000   -1.20000
AFIX   0
C13   1    0.272738   -0.093056    0.455404    11.00000    0.05539    0.05003 =
         0.04375   -0.00604    0.00042   -0.01130
C14   1    0.177099    0.056065    0.405058    11.00000    0.06382    0.05718 =
         0.04700   -0.01003   -0.00848   -0.00529
AFIX  43
H14   2    0.134736    0.070813    0.339486    11.00000   -1.20000
AFIX   0
C15   1    0.144434    0.181467    0.450673    11.00000    0.07547    0.05230 =
         0.05565   -0.01064   -0.00468   -0.00205
AFIX  43
H15   2    0.080672    0.280451    0.415121    11.00000   -1.20000
AFIX   0
C16   1    0.203546    0.165184    0.548132    11.00000    0.06448    0.06634 =
         0.05391   -0.01873    0.00862   -0.01748
C17   1    0.297256    0.017923    0.598168    11.00000    0.06752    0.08324 =
         0.04496   -0.01955   -0.00141   -0.01438
AFIX  43
H17   2    0.339203    0.004156    0.663711    11.00000   -1.20000
AFIX   0
C18   1    0.330523   -0.108745    0.554389    11.00000    0.06707    0.06401 =
         0.04452   -0.00452   -0.00134   -0.00257
AFIX  43
H18   2    0.392899   -0.207606    0.591059    11.00000   -1.20000
AFIX   0
C19   1    0.168789    0.303462    0.597721    11.00000    0.10461    0.08809 =
         0.07801   -0.04049    0.00570   -0.01973
AFIX 137
H19A  2    0.191388    0.264384    0.671067    11.00000   -1.50000
H19B  2    0.049273    0.360075    0.589770    11.00000   -1.50000
H19C  2    0.243470    0.374392    0.564051    11.00000   -1.50000
AFIX   0
BR1   3    0.034440    0.520454   -0.190166    11.00000    0.12163    0.05590 =
         0.04706   -0.00359   -0.01539   -0.00335
O1    4    0.394302   -0.528860    0.368463    11.00000    0.16730    0.04385 =
         0.06614   -0.00247   -0.00022   -0.00536
O2    4    0.412509   -0.413706    0.198673    11.00000    0.07703    0.04773 =
         0.05686   -0.01180   -0.00402   -0.00910
O3    4    0.174477   -0.048059    0.180980    11.00000    0.04316    0.04748 =
         0.04763   -0.00311   -0.00731   -0.01177
O4    4   -0.311651    0.119090    0.097864    11.00000    0.04203    0.09838 =
         0.10123   -0.03514   -0.00763   -0.01045
HKLF    4
REM  SM11 in P-1
REM R1 =  0.0402 for   2419 Fo > 4sig(Fo)  and  0.0658 for all   3386 data
REM    219 parameters refined using      0 restraints
END
WGHT      0.0607      0.3378
REM Highest difference peak  0.669,  deepest hole -0.405,  1-sigma level  0.061
Q1    1   0.1618  0.4561 -0.1871  11.00000  0.05    0.67
Q2    1  -0.1206  0.6083 -0.1980  11.00000  0.05    0.41
Q3    1   0.0051  0.4434 -0.1964  11.00000  0.05    0.30
Q4    1   0.0525  0.0946  0.0764  11.00000  0.05    0.26
Q5    1  -0.1562  0.5243 -0.1580  11.00000  0.05    0.26
Q6    1  -0.0199  0.4797 -0.2171  11.00000  0.05    0.26
Q7    1   0.5061 -0.5082  0.3473  11.00000  0.05    0.26
Q8    1   0.2312  0.0963  0.0639  11.00000  0.05    0.24
Q9    1   0.1171  0.4046  0.5494  11.00000  0.05    0.20
Q10   1   0.2398 -0.0691  0.2049  11.00000  0.05    0.19
Q11   1  -0.0207  0.1973  0.0263  11.00000  0.05    0.19
Q12   1  -0.2852  0.1359  0.1185  11.00000  0.05    0.19
Q13   1   0.0272  0.2986 -0.0816  11.00000  0.05    0.19
Q14   1   0.0462  0.3060  0.6430  11.00000  0.05    0.18
Q15   1   0.2750 -0.1118  0.1824  11.00000  0.05    0.18
Q16   1   0.4969 -0.6328  0.3817  11.00000  0.05    0.18
Q17   1   0.3843 -0.3240  0.1582  11.00000  0.05    0.17
Q18   1   0.2826 -0.3352  0.3081  11.00000  0.05    0.17
Q19   1  -0.0841  0.1228  0.0695  11.00000  0.05    0.17
Q20   1  -0.3390  0.1895  0.0593  11.00000  0.05    0.17
;
