# Supplementary material for: Methyl (Z)-2-[(4-bromo-2-formyl­phen­oxy)meth­yl]-3-(4-methyl­phen­yl)acrylate
Source: Acta Crystallogr Sect E Struct Rep Online. 2012 Feb 17;68(Pt 3):o775. doi: 10.1107/S1600536812006630 (PMC3297846; doi:10.1107/S1600536812006630)
Supplement: Supplementary file 2 [file e-68-0o775-Isup2.hkl]

#
# h,k,l, Fc-squared, Fo-squared, sigma(Fo-squared) and status flag
#
data_I
_shelx_title ' SM11 in P-1'
_shelx_refln_list_code          4
_shelx_F_calc_maximum      161.96
_exptl_crystal_F_000       396.00
_reflns_d_resolution_high  0.8072
 
loop_
 _symmetry_equiv_pos_as_xyz
 'x, y, z'
 '-x, -y, -z'
 
_cell_length_a     7.9262
_cell_length_b     8.9078
_cell_length_c    13.2331
_cell_angle_alpha  74.387
_cell_angle_beta   83.593
_cell_angle_gamma  75.770
 
_shelx_F_squared_multiplier     1.000
 
loop_
 _refln_index_h
 _refln_index_k
 _refln_index_l
 _refln_F_squared_calc
 _refln_F_squared_meas
 _refln_F_squared_sigma
 _refln_observed_status
   1   0   0     2493.92     2280.55     83.21 o
   2   0   0       59.38       69.48      1.30 o
   3   0   0     2008.03     1985.58     27.81 o
   4   0   0        6.46        9.42      0.90 o
   5   0   0       83.89       95.17      2.80 o
   6   0   0      288.36      279.37      7.07 o
   7   0   0       30.50       38.75      3.64 o
   8   0   0       31.65       26.80      3.27 o
   9   0   0        9.62       14.37      4.54 o
  -9   1   0        1.11       -2.52      4.74 o
  -8   1   0        6.21       13.00      4.14 o
  -7   1   0        2.89        5.65      2.14 o
  -6   1   0       98.72       83.08      2.79 o
  -5   1   0       97.15      101.75      3.00 o
  -4   1   0     1341.49     1316.66     22.59 o
  -3   1   0     2001.43     1869.72     29.48 o
  -2   1   0     3038.06     2864.32     42.11 o
  -1   1   0      552.40      556.75      8.36 o
   0   1   0       86.50       98.16      1.65 o
   1   1   0      206.66      195.23      3.11 o
   2   1   0    26232.17    26186.90    331.40 o
   3   1   0      313.95      289.36      4.35 o
   4   1   0       83.03       90.54      2.33 o
   5   1   0      396.76      379.56      6.65 o
   6   1   0      424.01      396.96      8.22 o
   7   1   0      168.99      152.75      6.12 o
   8   1   0       14.14       17.67      3.21 o
   9   1   0        1.72        0.20      4.39 o
  -8   2   0        5.88        1.31      5.44 o
  -7   2   0        0.16        1.34      2.79 o
  -6   2   0       64.82       77.43      3.09 o
  -5   2   0      289.73      297.02      6.37 o
  -4   2   0       41.13       57.46      1.78 o
  -3   2   0      477.05      374.27      6.75 o
  -2   2   0     2928.46     2814.74     49.25 o
  -1   2   0      101.34       87.72      1.59 o
   0   2   0     4686.72     4655.41     58.61 o
   1   2   0     1909.06     2086.77     26.25 o
   2   2   0      765.33      765.31      9.44 o
   3   2   0        4.06        3.31      0.65 o
   4   2   0      426.29      385.74      7.04 o
   5   2   0       91.69       84.87      2.11 o
   6   2   0        3.76        6.38      2.62 o
   7   2   0      129.99      131.67      5.57 o
   8   2   0       22.12       21.12      4.07 o
   9   2   0        8.89       11.54      4.64 o
  -8   3   0        7.30       13.58      5.19 o
  -7   3   0        4.18        4.50      4.41 o
  -6   3   0       65.83       73.14      3.87 o
  -5   3   0       40.53       47.26      2.71 o
  -4   3   0      250.39      258.06      5.19 o
  -3   3   0     1288.67     1195.13     24.79 o
  -2   3   0      879.61      782.23     13.78 o
  -1   3   0     2089.52     2002.37     29.70 o
   0   3   0     2733.39     2828.08     37.58 o
   1   3   0       15.04       17.11      0.82 o
   2   3   0     1535.70     1498.74     23.91 o
   3   3   0     1591.11     1683.46     22.54 o
   4   3   0      270.30      278.89      5.16 o
   5   3   0        6.63        4.18      1.33 o
   6   3   0        0.12       -1.45      1.45 o
   7   3   0        4.54        1.70      2.22 o
   8   3   0        7.13        4.73      3.57 o
   9   3   0        3.53        0.80      4.64 o
  -7   4   0        9.28        7.26      5.73 o
  -6   4   0       27.76       39.89      5.07 o
  -5   4   0      111.89      108.35      4.92 o
  -4   4   0      265.97      278.24      5.40 o
  -3   4   0      552.31      553.38      9.45 o
  -2   4   0      796.38      760.57     12.61 o
  -1   4   0     1013.69      999.89     15.22 o
   0   4   0      413.91      381.44      6.00 o
   1   4   0     1453.12     1451.01     23.47 o
   2   4   0      441.74      427.90      6.65 o
   3   4   0       10.33       12.96      1.27 o
   4   4   0        3.42        5.18      1.43 o
   5   4   0        3.83        4.72      1.56 o
   6   4   0       19.45       14.75      2.42 o
   7   4   0        0.32       -1.84      3.65 o
   8   4   0        4.29        5.05      2.84 o
   9   4   0        1.73        6.70      5.25 o
  -7   5   0        2.90        0.80      6.20 o
  -6   5   0       53.39       60.72      6.45 o
  -5   5   0       13.18        5.58      3.28 o
  -4   5   0      260.63      277.17      6.78 o
  -3   5   0      520.11      495.78      9.61 o
  -2   5   0      508.14      489.63      8.71 o
  -1   5   0     2069.56     2143.23     30.34 o
   0   5   0     1425.95     1494.77     22.72 o
   1   5   0      362.52      356.90      6.71 o
   2   5   0       20.18       22.89      2.17 o
   3   5   0       94.60       98.33      3.09 o
   4   5   0        3.46        6.22      1.64 o
   5   5   0        6.09        4.62      1.88 o
   6   5   0        0.10       -0.93      2.59 o
   7   5   0       11.44        5.93      3.12 o
   8   5   0        3.74        2.29      3.24 o
   9   5   0        0.96       -1.55      8.55 o
  -6   6   0        1.43        0.79      6.46 o
  -5   6   0       27.54       36.58      6.40 o
  -4   6   0      481.66      498.91     18.03 o
  -3   6   0      193.02      198.68      8.20 o
  -2   6   0      438.73      437.72      9.07 o
  -1   6   0      676.14      675.02     12.91 o
   0   6   0       23.96       26.88      2.12 o
   1   6   0      706.44      708.39     13.20 o
   2   6   0       80.93       82.00      3.75 o
   3   6   0        0.09       -0.25      2.59 o
   4   6   0       26.51       24.72      2.31 o
   5   6   0       17.35       17.45      2.71 o
   6   6   0       31.16       27.02      3.22 o
   7   6   0       17.19       16.28      3.63 o
   8   6   0        0.03        0.42      3.74 o
   9   6   0        0.07        7.36      9.24 o
  -5   7   0       27.45       28.27      7.50 o
  -4   7   0        5.51       -1.31      6.61 o
  -3   7   0        8.34       -2.88      6.07 o
  -2   7   0      335.11      328.79     11.21 o
  -1   7   0       10.33        2.30      3.62 o
   0   7   0       57.97       57.80      3.73 o
   1   7   0      861.59      884.13     16.36 o
   2   7   0      137.13      145.27      4.92 o
   3   7   0       13.03       18.64      2.65 o
   4   7   0        1.51        1.10      3.22 o
   5   7   0       30.58       38.49      3.21 o
   6   7   0        3.72        0.49      3.19 o
   7   7   0        0.35        1.91      3.82 o
   8   7   0       10.61        6.34      4.18 o
  -4   8   0       85.26      102.98     11.28 o
  -3   8   0       76.27       92.96     12.99 o
  -2   8   0       53.07       50.91      5.77 o
  -1   8   0       73.42       74.39      5.99 o
   0   8   0       24.90       25.16      4.12 o
   1   8   0        5.83        7.67      3.43 o
   2   8   0       24.14       24.80      3.67 o
   3   8   0      601.84      615.40     12.47 o
   4   8   0       21.97       23.67      3.23 o
   5   8   0       51.32       59.85      4.07 o
   6   8   0        2.09        0.26      3.58 o
   7   8   0       13.13       16.44      5.77 o
  -3   9   0        0.62       10.03     12.49 o
  -2   9   0       71.98       92.06      9.30 o
  -1   9   0       74.09       88.24      6.83 o
   0   9   0       33.83       38.36      5.82 o
   1   9   0       38.92       32.62      4.98 o
   2   9   0       52.21       65.03      5.32 o
   3   9   0       48.08       44.21      4.69 o
   4   9   0        1.28       -0.48      3.90 o
   5   9   0       18.43       17.01      4.61 o
   6   9   0        4.72       11.79      4.79 o
  -1  10   0       13.60        2.30     13.32 o
   0  10   0        0.35       -8.01      8.01 o
   1  10   0        4.09       -7.21      7.21 o
   2  10   0       14.73       15.92      5.22 o
   3  10   0        0.83       -4.99      4.99 o
   4  10   0       16.71       21.26      6.00 o
   5  10   0       17.69       24.79      7.62 o
  -4 -10   1        2.07       -5.00      5.00 o
  -3 -10   1       39.43       44.39      5.76 o
  -2 -10   1       40.57       38.68      6.74 o
  -1 -10   1       55.03       74.14      7.55 o
   0 -10   1      102.11      127.05     10.10 o
  -6  -9   1        0.08        6.03      4.89 o
  -5  -9   1       63.83       64.16      5.27 o
  -4  -9   1       17.26       15.04      4.37 o
  -3  -9   1       30.71       43.78      5.09 o
  -2  -9   1       78.03       86.12      5.75 o
  -1  -9   1       41.24       37.59      4.94 o
   0  -9   1       22.71       30.35      5.80 o
   1  -9   1        8.24       15.91      6.58 o
   2  -9   1       58.57       77.55     13.46 o
  -7  -8   1        0.26        0.79      4.11 o
  -6  -8   1        1.58        1.33      3.74 o
  -5  -8   1       85.94       92.82      4.56 o
  -4  -8   1        3.57        2.05      3.06 o
  -3  -8   1       27.32       32.15      4.11 o
  -2  -8   1       43.37       46.30      5.99 o
  -1  -8   1        3.98        0.33      3.40 o
   0  -8   1      153.86      159.99      7.99 o
   1  -8   1        9.37       14.35      4.99 o
   2  -8   1        6.70       14.32     10.68 o
   3  -8   1        0.00       -0.31      7.10 o
   4  -8   1        0.04       -7.26      7.71 o
  -8  -7   1        9.27        7.61      4.34 o
  -7  -7   1        1.22       -2.44      3.88 o
  -6  -7   1        0.95       -1.42      3.43 o
  -5  -7   1       15.72       15.28      3.04 o
  -4  -7   1       54.20       57.04      3.27 o
  -3  -7   1      789.34      788.66     13.91 o
  -2  -7   1       98.48      111.92      3.74 o
  -1  -7   1       74.31       72.89      3.33 o
   0  -7   1      409.71      400.40      9.53 o
   1  -7   1       81.48       87.00      4.78 o
   2  -7   1       26.79       35.90      4.93 o
   3  -7   1       38.17       39.34      6.96 o
   4  -7   1        3.94        2.46      6.71 o
   5  -7   1        0.38        0.18      7.27 o
  -8  -6   1        3.59       -1.86      3.87 o
  -7  -6   1       38.82       32.32      3.87 o
  -6  -6   1      125.65      113.08      4.81 o
  -5  -6   1      133.76      132.28      4.46 o
  -4  -6   1      140.60      139.96      3.91 o
  -3  -6   1      351.60      336.14      6.87 o
  -2  -6   1       63.47       67.91      3.17 o
  -1  -6   1      340.86      338.88      7.29 o
   0  -6   1      328.39      323.46      6.52 o
   1  -6   1        9.83        6.67      1.96 o
   2  -6   1       74.90       71.04      3.61 o
   3  -6   1      380.77      386.96     12.04 o
   4  -6   1      122.98      101.95      7.42 o
   5  -6   1        1.35       -2.67      5.92 o
   6  -6   1       22.79       24.06      6.90 o
  -9  -5   1        2.87        0.09      3.83 o
  -8  -5   1       34.19       36.31      5.17 o
  -7  -5   1        3.09        2.02      3.75 o
  -6  -5   1        2.41        1.52      2.73 o
  -5  -5   1      148.24      135.37      4.72 o
  -4  -5   1      124.55      123.21      3.14 o
  -3  -5   1      343.52      325.17      6.82 o
  -2  -5   1      686.63      682.69     11.73 o
  -1  -5   1      151.42      150.54      4.04 o
   0  -5   1       38.70       46.25      1.91 o
   1  -5   1      115.83      124.49      2.90 o
   2  -5   1        8.36        9.27      1.76 o
   3  -5   1      349.38      347.71      6.68 o
   4  -5   1       19.67       19.60      3.43 o
   5  -5   1       59.59       65.99      6.09 o
   6  -5   1       60.53       71.30      7.92 o
   7  -5   1        6.51       14.03      8.13 o
  -9  -4   1       14.48       13.22      5.58 o
  -8  -4   1        0.22       -2.23      3.29 o
  -7  -4   1        1.97       -1.22      2.87 o
  -6  -4   1      178.63      177.15      4.59 o
  -5  -4   1       98.36       95.48      3.71 o
  -4  -4   1      171.61      148.96      3.93 o
  -3  -4   1      877.40      915.54     14.33 o
  -2  -4   1      170.60      186.21      3.95 o
  -1  -4   1       87.06       92.11      2.38 o
   0  -4   1      742.02      779.61     11.35 o
   1  -4   1       31.26       37.36      1.94 o
   2  -4   1       28.31       29.98      1.83 o
   3  -4   1       62.91       62.29      2.12 o
   4  -4   1       47.51       49.81      2.57 o
   5  -4   1      270.89      255.91     10.54 o
   6  -4   1        2.51        8.32      4.55 o
   7  -4   1       14.60       14.47      5.31 o
  -9  -3   1        0.16       -2.34      4.47 o
  -8  -3   1        1.27        2.92      2.58 o
  -7  -3   1       33.57       29.20      2.48 o
  -6  -3   1      226.59      209.76      3.97 o
  -5  -3   1       15.65       10.33      1.35 o
  -4  -3   1       34.84       22.37      1.36 o
  -3  -3   1       41.34       38.76      1.45 o
  -2  -3   1      126.18      110.61      2.33 o
  -1  -3   1      539.06      529.46      6.49 o
   0  -3   1      377.73      384.41      7.42 o
   1  -3   1        7.44       10.12      0.90 o
   2  -3   1      286.17      294.05      5.85 o
   3  -3   1      379.08      391.17      7.24 o
   4  -3   1      157.13      140.46      3.52 o
   5  -3   1      108.41       98.11      3.35 o
   6  -3   1       52.99       58.93      3.54 o
   7  -3   1       97.23       96.13      4.57 o
   8  -3   1        9.36       15.09      4.95 o
  -9  -2   1        5.17        5.01      5.16 o
  -8  -2   1        9.17       15.57      4.31 o
  -7  -2   1       13.41        8.07      1.99 o
  -6  -2   1       43.98       37.47      1.96 o
  -5  -2   1       88.92       85.06      2.05 o
  -4  -2   1     3272.28     3150.17     44.55 o
  -3  -2   1      343.58      319.62      4.47 o
  -2  -2   1       17.30       23.54      0.81 o
  -1  -2   1      629.25      666.06      8.40 o
   0  -2   1      585.11      622.72      9.57 o
   1  -2   1       64.30       69.13      1.47 o
   2  -2   1        4.70        6.35      1.03 o
   3  -2   1        5.69        9.57      1.44 o
   4  -2   1      540.45      522.74      9.26 o
   5  -2   1      309.54      297.01      7.32 o
   6  -2   1       64.25       66.70      2.78 o
   7  -2   1       46.74       53.17      3.29 o
   8  -2   1        2.24       -0.90      6.56 o
  -9  -1   1        0.04        2.06      7.54 o
  -8  -1   1       16.60       13.46      4.12 o
  -7  -1   1      361.98      368.47     13.54 o
  -6  -1   1      420.31      414.51      7.47 o
  -5  -1   1       10.05        6.10      1.25 o
  -4  -1   1        2.05        1.67      1.07 o
  -3  -1   1       16.15       17.39      0.78 o
  -2  -1   1     9420.95     9919.75    120.16 o
  -1  -1   1       41.43       38.63      1.37 o
   0  -1   1     1950.53     2089.42     27.63 o
   1  -1   1       30.05       41.17      1.03 o
   2  -1   1     6892.29     6815.33    127.21 o
   3  -1   1     1106.29     1220.91     46.61 o
   4  -1   1       84.29       77.31      3.05 o
   5  -1   1       46.16       39.91      1.86 o
   6  -1   1      112.94      115.33      3.67 o
   7  -1   1       25.19       28.70      4.18 o
   8  -1   1        6.14        7.22      2.71 o
   9  -1   1        8.86        7.04      4.53 o
  -9   0   1        3.12        3.39      3.77 o
  -8   0   1        4.84        5.27      6.32 o
  -7   0   1        2.00        5.54      2.73 o
  -6   0   1       38.40       41.93      3.45 o
  -5   0   1      362.60      337.93      5.55 o
  -4   0   1      323.19      315.68      5.48 o
  -3   0   1      230.28      228.58      4.00 o
  -2   0   1       39.63       50.93      1.64 o
  -1   0   1     5700.86     5868.27     77.25 o
   1   0   1      585.11      506.81     23.21 o
   2   0   1    10543.73     9710.08    434.58 o
   3   0   1       76.34       84.31      2.35 o
   4   0   1     2361.70     2453.31     52.13 o
   5   0   1      566.03      580.33     11.11 o
   6   0   1       14.88       16.49      1.61 o
   7   0   1       53.23       64.42      2.72 o
   8   0   1        4.69        3.76      3.56 o
   9   0   1        3.88        8.47      4.08 o
  -9   1   1        4.74        8.31      5.10 o
  -8   1   1        0.13        2.15      4.31 o
  -7   1   1        0.43        2.63      2.86 o
  -6   1   1       48.41       43.53      2.30 o
  -5   1   1      136.71      132.65      3.23 o
  -4   1   1       33.62       31.27      1.81 o
  -3   1   1      134.50      125.69      2.67 o
  -2   1   1        1.78        2.16      0.53 o
  -1   1   1      410.52      379.36      5.12 o
   0   1   1       49.07       42.35      1.50 o
   1   1   1     1891.69     2057.30     25.04 o
   2   1   1     2525.91     2550.29     34.12 o
   3   1   1       10.67       12.53      0.76 o
   4   1   1     2559.14     2452.62     42.21 o
   5   1   1       30.39       31.27      1.45 o
   6   1   1        1.32        2.06      1.59 o
   7   1   1       11.20       14.96      2.53 o
   8   1   1        0.17        1.16      2.74 o
   9   1   1        4.33        4.72      4.07 o
  -8   2   1        0.08        1.88      4.61 o
  -7   2   1       92.73       86.10      4.26 o
  -6   2   1        6.81        6.20      2.49 o
  -5   2   1        8.72       10.65      1.44 o
  -4   2   1      479.60      484.20      8.73 o
  -3   2   1      143.71      152.34      3.94 o
  -2   2   1       27.80       34.48      1.33 o
  -1   2   1      324.10      269.53      4.02 o
   0   2   1       35.49       27.40      0.87 o
   1   2   1      598.86      604.21      9.38 o
   2   2   1     2856.94     2838.94     34.53 o
   3   2   1       33.86       30.81      1.00 o
   4   2   1     1385.48     1220.80     23.14 o
   5   2   1      192.13      180.70      4.32 o
   6   2   1      378.67      382.32     10.13 o
   7   2   1       36.02       40.75      3.03 o
   8   2   1        6.64        1.44      2.97 o
   9   2   1        7.69        7.55      3.52 o
  -8   3   1       13.09        9.97      5.42 o
  -7   3   1        5.84        8.02      4.85 o
  -6   3   1        3.49        3.73      2.92 o
  -5   3   1      212.99      210.07      5.19 o
  -4   3   1       67.77       64.63      2.03 o
  -3   3   1      101.76       99.77      3.09 o
  -2   3   1       49.47       61.62      1.63 o
  -1   3   1     1654.73     1532.22     22.81 o
   0   3   1     1183.15     1244.46     14.66 o
   1   3   1      421.34      422.79      5.10 o
   2   3   1     2768.10     2806.25     37.27 o
   3   3   1     2155.98     2161.95     28.82 o
   4   3   1     1196.57     1139.65     19.51 o
   5   3   1       28.63       33.80      1.84 o
   6   3   1      382.65      352.92      8.47 o
   7   3   1       77.14       84.27      6.15 o
   8   3   1        3.17        3.63      3.86 o
   9   3   1        4.47        3.35      4.48 o
  -7   4   1       28.67       28.89      5.59 o
  -6   4   1       20.42       26.09      5.04 o
  -5   4   1        0.71        0.74      2.92 o
  -4   4   1      121.52      121.99      3.32 o
  -3   4   1        9.47       10.04      1.70 o
  -2   4   1      175.39      152.54      3.51 o
  -1   4   1     1258.63     1194.83     18.04 o
   0   4   1      428.57      372.28      5.55 o
   1   4   1     1693.18     1670.18     23.80 o
   2   4   1      988.38      950.77     13.81 o
   3   4   1      207.05      184.02      3.43 o
   4   4   1      512.09      494.53      7.63 o
   5   4   1      145.42      137.29      4.76 o
   6   4   1        4.37        3.66      1.67 o
   7   4   1        3.51        1.88      1.97 o
   8   4   1       20.11       27.94      5.21 o
   9   4   1        1.00        1.31      4.77 o
  -7   5   1        0.89       -3.15      7.26 o
  -6   5   1        1.29        0.88      5.38 o
  -5   5   1        0.42        4.63      4.94 o
  -4   5   1       15.17       16.81      5.02 o
  -3   5   1        0.78       -1.85      1.89 o
  -2   5   1      500.20      488.77      8.70 o
  -1   5   1      857.41      824.33     12.93 o
   0   5   1      993.45      955.44     15.95 o
   1   5   1     1762.69     1840.49     27.98 o
   2   5   1      545.07      529.33      8.88 o
   3   5   1      205.45      182.86      3.63 o
   4   5   1      127.70      118.87      2.94 o
   5   5   1       88.00       92.33      2.68 o
   6   5   1       26.53       24.58      2.35 o
   7   5   1        2.53        2.42      2.79 o
   8   5   1        0.43       -0.27      4.69 o
   9   5   1        0.48       -5.08      5.08 o
  -6   6   1        0.79        1.59      6.50 o
  -5   6   1        0.08       -0.23      5.74 o
  -4   6   1       87.49       93.19      7.15 o
  -3   6   1      325.94      322.02     10.50 o
  -2   6   1      223.55      217.93      6.40 o
  -1   6   1        4.54        4.27      1.76 o
   0   6   1      774.20      748.97     15.43 o
   1   6   1     1231.82     1274.28     22.62 o
   2   6   1      337.77      344.62      6.88 o
   3   6   1      942.60      971.28     17.78 o
   4   6   1      101.88       99.68      3.41 o
   5   6   1        1.07        2.03      2.45 o
   6   6   1        5.55       11.15      2.96 o
   7   6   1        5.61       11.08      3.41 o
   8   6   1        0.08        0.83      3.50 o
   9   6   1        0.12       -5.04      5.04 o
  -5   7   1       10.41        9.56      7.29 o
  -4   7   1       38.63       24.71      6.82 o
  -3   7   1        1.15       -1.05      4.71 o
  -2   7   1      208.57      211.17      7.69 o
  -1   7   1      423.90      418.07     10.07 o
   0   7   1      311.71      307.91      8.04 o
   1   7   1        6.33        4.70      2.49 o
   2   7   1      176.45      180.91      4.86 o
   3   7   1      401.74      394.59      7.95 o
   4   7   1        3.03        7.49      2.64 o
   5   7   1      215.40      214.89      5.80 o
   6   7   1       16.67       16.30      3.33 o
   7   7   1       29.06       20.83      3.82 o
   8   7   1        0.01       -1.19      3.79 o
  -4   8   1        6.27       -3.46      7.79 o
  -3   8   1        1.14       -1.98     14.57 o
  -2   8   1       15.33       26.08      5.53 o
  -1   8   1       74.53       92.94      5.34 o
   0   8   1      323.93      345.31     10.15 o
   1   8   1      377.50      415.46     10.22 o
   2   8   1      433.46      458.38      9.74 o
   3   8   1       84.55      101.84      4.34 o
   4   8   1        4.46       -0.66      2.98 o
   5   8   1       86.43       93.03      4.41 o
   6   8   1        0.09        6.31      3.60 o
   7   8   1       22.10       22.23      4.21 o
   8   8   1        5.96       13.01      9.50 o
  -3   9   1       79.72       83.03      9.66 o
  -2   9   1       60.48       70.25     10.32 o
  -1   9   1       49.85       57.89      6.40 o
   0   9   1      162.67      205.91      9.55 o
   1   9   1       22.70       32.15      5.44 o
   2   9   1       31.07       37.65      5.36 o
   3   9   1      127.19      136.52      6.00 o
   4   9   1       55.08       48.98      4.95 o
   5   9   1        1.87        3.39      3.74 o
   6   9   1        7.87        9.17      4.02 o
   7   9   1        1.95       -0.30      5.42 o
  -1  10   1       15.71       19.61      8.21 o
   0  10   1       64.94       77.80      9.05 o
   1  10   1       13.54        9.88      7.32 o
   2  10   1       20.16       24.86      5.39 o
   3  10   1        2.77       -3.66      5.17 o
   4  10   1        5.60        9.92      5.80 o
   5  10   1        7.32        2.44      5.12 o
  -3 -10   2        1.64       -0.01      5.16 o
  -2 -10   2       11.70        9.45      8.23 o
  -1 -10   2       18.01        7.17      6.66 o
  -6  -9   2        1.96       10.37      9.78 o
  -5  -9   2        2.94        1.42      4.87 o
  -4  -9   2        0.40        4.16      5.17 o
  -3  -9   2       93.46       88.25      5.99 o
  -2  -9   2       24.50       26.53      4.89 o
  -1  -9   2       33.64       42.66     10.10 o
   0  -9   2       28.47       30.16      5.92 o
   1  -9   2       57.07       63.91      8.87 o
   2  -9   2       54.70       75.54      9.40 o
  -7  -8   2        0.01       -3.09      4.86 o
  -6  -8   2        0.18       -4.32      4.32 o
  -5  -8   2        1.44        4.84      3.86 o
  -4  -8   2        3.40       -2.76      3.91 o
  -3  -8   2        7.06        0.93      3.84 o
  -2  -8   2        3.44        0.61      4.03 o
  -1  -8   2      394.33      397.57      9.96 o
   0  -8   2      123.26      129.16      6.05 o
   1  -8   2       55.03       70.18      6.06 o
   2  -8   2      103.30      121.04      9.27 o
   3  -8   2       37.28       50.99      8.35 o
   4  -8   2       20.90       19.98      8.22 o
  -8  -7   2        3.31       -2.14      5.99 o
  -7  -7   2        3.54        7.93      4.34 o
  -6  -7   2        0.51       -3.48      3.48 o
  -5  -7   2        1.04        2.02      3.02 o
  -4  -7   2      151.19      146.28      4.56 o
  -3  -7   2      231.34      237.45      6.06 o
  -2  -7   2        8.71        8.09      2.56 o
  -1  -7   2      428.54      427.88     10.08 o
   0  -7   2       96.19      102.41      4.42 o
   1  -7   2      388.63      406.24     10.95 o
   2  -7   2      405.30      411.33     13.17 o
   3  -7   2       67.46       78.02      9.87 o
   4  -7   2      128.87      134.32     11.70 o
   5  -7   2       14.07       13.97      8.60 o
  -8  -6   2        0.27       -3.89      3.89 o
  -7  -6   2       18.88       13.62      3.73 o
  -6  -6   2       15.89       17.29      3.30 o
  -5  -6   2        6.03        8.07      2.81 o
  -4  -6   2       68.32       72.48      3.37 o
  -3  -6   2      342.59      332.48      6.93 o
  -2  -6   2      500.29      496.11      9.20 o
  -1  -6   2      982.68      976.65     19.56 o
   0  -6   2      207.76      211.20      4.94 o
   1  -6   2      984.06      972.89     19.41 o
   2  -6   2       89.73       87.66      4.37 o
   3  -6   2       16.58       13.65      5.54 o
   4  -6   2      176.46      176.93      9.39 o
   5  -6   2        3.57        0.25      6.10 o
   6  -6   2        0.56       -1.73      6.75 o
  -9  -5   2        0.01        2.70      8.79 o
  -8  -5   2        0.20       -2.06      3.52 o
  -7  -5   2       10.88        5.83      3.33 o
  -6  -5   2        7.34       11.78      2.92 o
  -5  -5   2       53.25       53.00      2.95 o
  -4  -5   2       98.92      109.90      3.46 o
  -3  -5   2      217.10      200.18      5.02 o
  -2  -5   2      418.81      405.77      7.55 o
  -1  -5   2     1127.10     1088.88     18.02 o
   0  -5   2      140.97      127.74      3.46 o
   1  -5   2      615.78      566.70      9.26 o
   2  -5   2      509.71      488.65      9.50 o
   3  -5   2      197.66      200.90      6.25 o
   4  -5   2        0.89        6.45      3.20 o
   5  -5   2      111.57       94.21      6.66 o
   6  -5   2       34.15       47.47      6.26 o
   7  -5   2        0.15       -5.54     14.06 o
  -9  -4   2        3.80       10.71      3.98 o
  -8  -4   2       26.86       15.39      3.82 o
  -7  -4   2        0.23        0.52      2.97 o
  -6  -4   2       74.30       80.19      5.21 o
  -5  -4   2        1.18       -1.82      1.82 o
  -4  -4   2      296.10      303.57      5.24 o
  -3  -4   2      642.15      634.38     10.80 o
  -2  -4   2      395.05      351.60      6.91 o
  -1  -4   2     2282.17     2313.22     34.53 o
   0  -4   2     1861.83     1980.58     27.86 o
   1  -4   2     1407.13     1339.05     20.22 o
   2  -4   2      428.98      394.09      7.92 o
   3  -4   2      267.47      255.92      5.54 o
   4  -4   2      302.19      300.44      8.53 o
   5  -4   2       29.43       34.74      3.31 o
   6  -4   2        5.96        7.26      3.35 o
   7  -4   2       11.48       14.26      5.23 o
  -9  -3   2        0.03       -2.92      4.34 o
  -8  -3   2       14.47       17.37      3.31 o
  -7  -3   2       23.67       27.42      4.97 o
  -6  -3   2       54.47       41.02      2.21 o
  -5  -3   2        5.27        7.67      1.42 o
  -4  -3   2     1047.40     1013.08     13.92 o
  -3  -3   2      185.08      146.48      2.95 o
  -2  -3   2     1722.88     1681.96     25.05 o
  -1  -3   2     2946.18     3114.53     45.95 o
   0  -3   2      982.31      895.02     12.77 o
   1  -3   2     1455.06     1335.75     19.98 o
   2  -3   2     1467.42     1422.94     26.91 o
   3  -3   2      570.89      542.17     10.17 o
   4  -3   2       44.64       39.76      2.03 o
   5  -3   2        8.14        8.66      2.74 o
   6  -3   2        0.59        0.72      2.64 o
   7  -3   2        5.12       -1.74      3.10 o
   8  -3   2        0.19       -4.64      4.64 o
  -9  -2   2        0.12       -2.86      4.99 o
  -8  -2   2        0.35        2.03      3.51 o
  -7  -2   2        2.35       -2.77      2.77 o
  -6  -2   2       78.54       94.39      2.97 o
  -5  -2   2      262.05      261.78      4.88 o
  -4  -2   2        6.22        7.01      1.42 o
  -3  -2   2      126.99      110.01      2.13 o
  -2  -2   2     5357.52     5375.07     71.09 o
  -1  -2   2     1655.11     1803.41     23.88 o
   0  -2   2     3964.92     4154.40     54.59 o
   1  -2   2     2142.09     2120.08     33.44 o
   2  -2   2      140.79      105.93      2.49 o
   3  -2   2        1.78        2.39      0.85 o
   4  -2   2      180.37      182.60      4.11 o
   5  -2   2      113.27      116.70      4.40 o
   6  -2   2       17.32       18.55      3.32 o
   7  -2   2       45.05       36.75      2.89 o
   8  -2   2        3.40        4.23      2.95 o
  -9  -1   2        0.59        3.33      5.02 o
  -8  -1   2        0.43        3.55      4.80 o
  -7  -1   2      134.59      151.26      6.77 o
  -6  -1   2      163.03      177.31      4.40 o
  -5  -1   2      126.43      121.92      2.78 o
  -4  -1   2     1892.22     1892.38     26.64 o
  -3  -1   2     2920.31     3068.04     42.89 o
  -2  -1   2      170.80      146.40      2.38 o
  -1  -1   2       62.54       73.04      1.27 o
   0  -1   2    12581.67    13461.01    176.99 o
   1  -1   2      926.63      905.07     13.43 o
   2  -1   2      328.19      272.74      6.88 o
   3  -1   2      560.41      561.60     13.85 o
   4  -1   2       18.09       15.90      1.48 o
   5  -1   2       52.05       62.94      2.63 o
   6  -1   2        0.16        1.59      1.44 o
   7  -1   2       10.67       12.23      2.14 o
   8  -1   2        6.19        4.03      2.23 o
   9  -1   2        1.33       -0.17      4.15 o
  -9   0   2        4.39        2.68      4.01 o
  -8   0   2        2.90        3.44      4.34 o
  -7   0   2        0.60        3.67      2.12 o
  -6   0   2       72.44       87.93      2.46 o
  -5   0   2      493.70      482.39      7.78 o
  -4   0   2      436.21      411.82      7.09 o
  -3   0   2     1086.60     1061.50     15.02 o
  -2   0   2     4206.29     4461.10     61.83 o
  -1   0   2      107.89      122.43      1.97 o
   0   0   2       12.34       15.07      0.66 o
   1   0   2      786.20      826.51     24.46 o
   2   0   2     3028.58     2968.36    133.16 o
   3   0   2        5.39       12.45      2.87 o
   4   0   2     1386.26     1416.23     35.26 o
   5   0   2       87.30       85.10      3.31 o
   6   0   2       12.95       12.63      2.17 o
   7   0   2       62.03       57.35      4.20 o
   8   0   2        0.18       -2.40      2.40 o
   9   0   2        0.06       -0.59      3.74 o
  -9   1   2        0.03       -0.99      5.35 o
  -8   1   2        0.64        0.18      5.30 o
  -7   1   2        1.14        5.56      3.98 o
  -6   1   2        6.59       11.43      1.45 o
  -5   1   2       86.92       90.13      2.33 o
  -4   1   2      204.07      186.20      3.43 o
  -3   1   2      999.63      937.93     15.03 o
  -2   1   2     2035.37     2194.09     32.36 o
  -1   1   2     5403.59     5771.51     79.87 o
   0   1   2     2499.93     3167.37     44.05 o
   1   1   2      815.52      987.54     21.02 o
   2   1   2     1757.89     1659.00     29.02 o
   3   1   2        4.05        8.89      1.54 o
   4   1   2        9.18       19.00      3.17 o
   5   1   2       49.55       59.06      2.51 o
   6   1   2      384.65      350.61      9.91 o
   7   1   2        6.63        6.05      3.09 o
   8   1   2        1.64        2.62      2.51 o
   9   1   2        8.89        9.03      3.15 o
  -8   2   2        5.14        5.32      4.93 o
  -7   2   2        8.64       20.66      4.50 o
  -6   2   2       54.74       65.49      2.89 o
  -5   2   2      352.84      367.83      6.60 o
  -4   2   2      522.54      563.90      9.41 o
  -3   2   2     1987.87     1949.83     33.40 o
  -2   2   2      591.35      605.16      9.20 o
  -1   2   2     1791.00     1800.35     28.51 o
   0   2   2    10109.48    11446.90    143.90 o
   1   2   2     2199.49     2447.37     27.42 o
   2   2   2       42.67       43.89      0.93 o
   3   2   2        8.04        9.61      0.65 o
   4   2   2        0.58       -0.55      0.85 o
   5   2   2      328.73      279.81      4.78 o
   6   2   2      205.20      175.44      4.81 o
   7   2   2       40.44       39.34      2.53 o
   8   2   2       49.03       48.16      3.78 o
   9   2   2        8.96        9.59      3.38 o
  -8   3   2        6.47       13.98      5.63 o
  -7   3   2        0.22       -1.37      5.00 o
  -6   3   2       62.55       78.33      4.18 o
  -5   3   2       60.19       63.55      2.30 o
  -4   3   2       52.67       59.08      2.03 o
  -3   3   2     1620.31     1625.54     25.95 o
  -2   3   2      657.89      664.38     10.17 o
  -1   3   2     1083.48     1112.03     17.82 o
   0   3   2       52.17       51.26      1.18 o
   1   3   2      233.10      258.25      3.62 o
   2   3   2      127.96      124.26      2.20 o
   3   3   2      433.73      435.39      6.93 o
   4   3   2      217.19      223.39      4.00 o
   5   3   2        6.60        8.94      1.11 o
   6   3   2      157.04      152.73      4.83 o
   7   3   2      323.17      305.44      8.85 o
   8   3   2       74.90       68.04      7.06 o
   9   3   2        8.30       -3.06      4.14 o
  -7   4   2       34.21       32.84      5.87 o
  -6   4   2       67.23       74.17      7.85 o
  -5   4   2       33.06       40.82      3.10 o
  -4   4   2       86.63       88.05      2.67 o
  -3   4   2      447.62      419.64      7.46 o
  -2   4   2       11.08       13.43      1.29 o
  -1   4   2      814.58      861.64     13.17 o
   0   4   2      226.43      228.72      4.20 o
   1   4   2        0.63       -1.04      1.04 o
   2   4   2       40.64       44.05      1.92 o
   3   4   2      288.08      282.03      4.31 o
   4   4   2      143.66      142.47      3.23 o
   5   4   2      139.20      131.49      3.02 o
   6   4   2       13.43       16.20      1.60 o
   7   4   2       56.37       54.71      4.10 o
   8   4   2        0.12       -4.09      4.09 o
   9   4   2        4.66        4.40      4.68 o
  -7   5   2        6.56        4.95      6.21 o
  -6   5   2       49.81       54.60     11.29 o
  -5   5   2      161.27      150.80      8.33 o
  -4   5   2      106.22      110.82      5.34 o
  -3   5   2       65.83       62.20      2.94 o
  -2   5   2        5.80        5.21      1.51 o
  -1   5   2      455.86      465.37      7.79 o
   0   5   2       45.87       48.74      2.36 o
   1   5   2        0.35       -1.51      1.51 o
   2   5   2        6.00        4.58      1.44 o
   3   5   2      151.30      152.92      3.74 o
   4   5   2       22.52       18.21      1.69 o
   5   5   2       25.20       25.19      1.96 o
   6   5   2       10.75       11.08      2.11 o
   7   5   2       32.82       35.92      2.74 o
   8   5   2       24.41       25.15      4.45 o
   9   5   2        0.28        2.74      5.21 o
  -6   6   2        1.97        7.41      6.85 o
  -5   6   2       16.11       15.69      6.16 o
  -4   6   2       57.31       55.92      5.20 o
  -3   6   2      307.05      280.44      8.48 o
  -2   6   2       57.42       51.78      3.19 o
  -1   6   2       12.67       13.28      2.31 o
   0   6   2      199.13      197.90      5.26 o
   1   6   2        2.75       -1.86      1.86 o
   2   6   2       67.29       75.66      3.15 o
   3   6   2      113.75      117.82      3.32 o
   4   6   2       16.50       22.76      2.12 o
   5   6   2      251.23      242.08      5.80 o
   6   6   2       88.43       79.44      3.61 o
   7   6   2        0.28       -1.91      3.07 o
   8   6   2        2.85        1.99      3.22 o
   9   6   2        5.73        9.10      5.16 o
  -5   7   2       37.53       32.42      7.56 o
  -4   7   2       49.34       47.05      7.23 o
  -3   7   2       31.29       32.65      5.16 o
  -2   7   2       46.89       39.29      4.25 o
  -1   7   2      274.85      253.62      7.49 o
   0   7   2       74.39       64.93      5.26 o
   1   7   2      103.66      118.46      3.84 o
   2   7   2      393.07      425.59      8.35 o
   3   7   2       20.24       21.40      2.90 o
   4   7   2       57.72       68.96      4.03 o
   5   7   2       89.35       93.63      3.80 o
   6   7   2        8.14        1.73      3.12 o
   7   7   2       24.11       19.68      3.71 o
   8   7   2       15.87       18.89      3.85 o
  -4   8   2       19.45       14.72      7.88 o
  -3   8   2       82.12       89.32      8.81 o
  -2   8   2       14.89       13.61      5.38 o
  -1   8   2       30.93       32.59      4.52 o
   0   8   2        5.42        6.33      3.94 o
   1   8   2        4.88        0.36      6.06 o
   2   8   2       87.09      101.29      4.48 o
   3   8   2      110.47      118.57      4.55 o
   4   8   2      145.11      162.61      4.97 o
   5   8   2       22.64       31.45      5.77 o
   6   8   2       28.32       28.62      4.02 o
   7   8   2       66.23       69.72      4.77 o
   8   8   2        4.57        7.60      4.21 o
  -3   9   2       13.51       20.82     12.32 o
  -2   9   2        1.17       -5.83      5.83 o
  -1   9   2        6.46       10.72      5.64 o
   0   9   2       15.51       17.45      4.66 o
   1   9   2       16.01       15.34      5.30 o
   2   9   2       25.56       38.24      4.92 o
   3   9   2       78.69       96.30      5.84 o
   4   9   2       77.89       92.53      4.45 o
   5   9   2        7.90       12.95      3.79 o
   6   9   2        0.67       -0.73      4.76 o
   7   9   2        0.05        4.33      4.40 o
  -1  10   2       13.82       23.99      8.37 o
   0  10   2        0.31       -2.92      7.57 o
   1  10   2       32.43       26.04      6.21 o
   2  10   2       13.76       12.39      5.90 o
   3  10   2       22.33        5.61      5.04 o
   4  10   2        1.34        0.36      4.64 o
   5  10   2       16.35       21.58      5.09 o
  -5  -9   3        0.52        2.38      5.02 o
  -4  -9   3        6.18       14.14      4.61 o
  -3  -9   3       53.09       49.87      6.84 o
  -2  -9   3       16.01       14.83      5.97 o
  -1  -9   3        3.68       -3.75      5.64 o
   0  -9   3        5.19        8.45      6.66 o
   1  -9   3        9.83        5.86      7.86 o
  -6  -8   3       15.26       13.83      4.67 o
  -5  -8   3       26.70       21.79      4.50 o
  -4  -8   3       23.61       22.61      4.20 o
  -3  -8   3       46.70       40.56      6.18 o
  -2  -8   3       10.72       10.46      4.31 o
  -1  -8   3        2.56        1.35      3.60 o
   0  -8   3       20.12       21.69      4.46 o
   1  -8   3        0.92       -4.82      4.82 o
   2  -8   3        4.09        2.48      7.20 o
   3  -8   3       49.23       58.69      8.56 o
  -7  -7   3        0.45       -3.84      4.14 o
  -6  -7   3       23.59       13.46      3.85 o
  -5  -7   3        5.23        1.70      3.23 o
  -4  -7   3        2.16       -2.86      2.86 o
  -3  -7   3       56.78       53.08      4.14 o
  -2  -7   3       23.99       27.82      3.19 o
  -1  -7   3        3.69        3.59      3.45 o
   0  -7   3       25.94       21.35      3.40 o
   1  -7   3      364.62      357.51     11.69 o
   2  -7   3        8.81       11.21      6.24 o
   3  -7   3       42.50       35.43     10.93 o
   4  -7   3       60.82       44.33      7.77 o
   5  -7   3       12.24       15.82     11.07 o
  -8  -6   3        0.14       -4.59      4.59 o
  -7  -6   3        2.31       -3.53      3.71 o
  -6  -6   3        0.47       -1.92      4.06 o
  -5  -6   3       31.96       20.53      3.01 o
  -4  -6   3       64.02       61.71      4.46 o
  -3  -6   3       50.19       55.11      3.00 o
  -2  -6   3      267.16      252.32      5.73 o
  -1  -6   3        0.12       -1.86      1.86 o
   0  -6   3       33.32       31.44      3.07 o
   1  -6   3      140.25      143.52      4.92 o
   2  -6   3        2.43        2.91      3.76 o
   3  -6   3      475.01      472.13     29.58 o
   4  -6   3       75.46       73.13      7.23 o
   5  -6   3        5.25       15.05      6.56 o
   6  -6   3       21.63       24.45      9.64 o
  -8  -5   3       33.82       24.48      4.57 o
  -7  -5   3        7.98       -0.52      3.22 o
  -6  -5   3        7.82        5.33      3.00 o
  -5  -5   3       13.27        8.43      2.58 o
  -4  -5   3        1.02        3.96      2.29 o
  -3  -5   3      120.68      101.11      3.39 o
  -2  -5   3       72.35       68.23      2.81 o
  -1  -5   3       24.31       20.06      2.43 o
   0  -5   3      147.72      138.21      3.60 o
   1  -5   3      397.07      359.94      6.87 o
   2  -5   3      351.17      358.71      7.47 o
   3  -5   3      158.15      157.83      5.44 o
   4  -5   3       42.10       38.48      3.90 o
   5  -5   3      130.31      128.94      7.70 o
   6  -5   3       60.20       61.39      6.65 o
  -9  -4   3        1.31       -2.68      4.05 o
  -8  -4   3       11.73        3.62      3.86 o
  -7  -4   3        0.38        5.80      4.93 o
  -6  -4   3      217.47      183.98      5.29 o
  -5  -4   3       50.91       39.09      2.46 o
  -4  -4   3       92.17       94.73      2.97 o
  -3  -4   3      210.50      194.49      4.29 o
  -2  -4   3      957.82      984.81     17.43 o
  -1  -4   3      618.68      656.73     13.60 o
   0  -4   3       75.51       58.54      2.12 o
   1  -4   3      594.92      529.46      9.12 o
   2  -4   3      305.51      292.15      6.07 o
   3  -4   3     1129.13     1076.52     20.79 o
   4  -4   3      838.80      866.74     17.05 o
   5  -4   3      147.95      158.49      6.39 o
   6  -4   3        4.51       11.05      3.39 o
   7  -4   3       38.89       45.02      5.75 o
  -9  -3   3        1.25        2.77      4.35 o
  -8  -3   3       42.36       39.85      4.08 o
  -7  -3   3       19.79       12.68      3.44 o
  -6  -3   3       48.12       44.56      4.32 o
  -5  -3   3        7.34       11.19      1.71 o
  -4  -3   3      184.63      164.05      3.27 o
  -3  -3   3        3.48        0.88      1.18 o
  -2  -3   3        1.87        3.89      1.35 o
  -1  -3   3      180.57      203.51      3.49 o
   0  -3   3     5097.97     5399.26     79.40 o
   1  -3   3     4078.83     4221.68     66.55 o
   2  -3   3      410.18      341.04      7.11 o
   3  -3   3     1136.27     1072.10     18.70 o
   4  -3   3      228.48      227.52      6.52 o
   5  -3   3       90.04      107.58      5.30 o
   6  -3   3       89.44      101.16      4.39 o
   7  -3   3       15.26       11.57      3.72 o
   8  -3   3        1.66        4.48     11.70 o
  -9  -2   3        9.43        8.73      8.61 o
  -8  -2   3        0.33        0.23      4.40 o
  -7  -2   3        0.23       -2.93      3.06 o
  -6  -2   3      289.38      273.86      6.10 o
  -5  -2   3        5.79        1.77      1.48 o
  -4  -2   3      459.93      490.35      7.87 o
  -3  -2   3       23.55       22.87      1.15 o
  -2  -2   3       23.65       15.14      1.04 o
  -1  -2   3      963.28      968.43     15.53 o
   0  -2   3      391.62      372.99      5.51 o
   1  -2   3      264.07      257.12      4.61 o
   2  -2   3     3120.75     3006.81     51.21 o
   3  -2   3      914.85      905.27     17.16 o
   4  -2   3      265.80      262.33      5.46 o
   5  -2   3      493.14      493.81      9.70 o
   6  -2   3       22.49       31.85      2.05 o
   7  -2   3       10.61        5.82      2.39 o
   8  -2   3        0.04        0.89      2.79 o
  -9  -1   3        3.80       -1.66      5.24 o
  -8  -1   3        0.43        0.43      3.08 o
  -7  -1   3        0.96       -2.01      2.90 o
  -6  -1   3        3.38        3.58      1.84 o
  -5  -1   3        0.86        1.63      1.40 o
  -4  -1   3       32.23       33.23      1.60 o
  -3  -1   3     1443.97     1612.27     22.78 o
  -2  -1   3     4926.67     5162.14     88.52 o
  -1  -1   3        9.55       12.36      0.69 o
   0  -1   3      927.25     1021.46     14.31 o
   1  -1   3     2002.93     2189.25     32.49 o
   2  -1   3     1744.88     1644.07     48.93 o
   3  -1   3     1021.01     1014.27     24.67 o
   4  -1   3      967.57      970.66     23.69 o
   5  -1   3       97.75      108.39      3.76 o
   6  -1   3       33.71       39.88      3.37 o
   7  -1   3      110.50      128.26     15.10 o
   8  -1   3        2.97        8.05      2.05 o
   9  -1   3        0.08       -1.65      3.16 o
  -9   0   3        2.73        1.13      4.28 o
  -8   0   3       40.54       36.82      4.08 o
  -7   0   3       21.64       30.27      4.17 o
  -6   0   3       85.58      106.80      5.65 o
  -5   0   3        0.98        2.32      1.32 o
  -4   0   3       53.95       49.06      1.68 o
  -3   0   3       41.04       54.12      1.73 o
  -2   0   3       28.57       20.15      1.46 o
  -1   0   3     4134.00     4635.35     58.00 o
   0   0   3     4245.65     4758.05     70.07 o
   1   0   3      380.43      398.44      6.04 o
   2   0   3     3647.67     3563.82    111.82 o
   3   0   3       41.86       19.50      3.37 o
   4   0   3      130.32       83.02      6.38 o
   6   0   3       47.16       53.34      2.99 o
   7   0   3        8.68       13.28      2.90 o
   8   0   3        3.40        7.12      2.19 o
   9   0   3        0.16        4.90      2.85 o
  -9   1   3        0.10        1.18      5.53 o
  -8   1   3        4.54        2.01      4.92 o
  -7   1   3       99.45       81.16      3.99 o
  -6   1   3      258.29      255.20      5.57 o
  -5   1   3       11.98       18.33      1.56 o
  -4   1   3      162.69      161.29      3.25 o
  -3   1   3       84.52       79.40      2.55 o
  -2   1   3     3408.15     3413.20     50.17 o
  -1   1   3     2863.22     3167.00     46.58 o
   0   1   3      209.01      237.62      3.56 o
   1   1   3     2341.89     2827.22     36.79 o
   2   1   3     2763.46     2861.05     46.33 o
   3   1   3     1435.91     1264.36     40.63 o
   4   1   3     3333.68     3242.27    146.00 o
   5   1   3        4.27        3.51      1.64 o
   6   1   3        7.77       12.50      1.93 o
   7   1   3       44.42       51.14      3.51 o
   8   1   3       10.53       13.08      2.35 o
   9   1   3        3.21        7.83      2.87 o
  -8   2   3        7.65        3.91      7.22 o
  -7   2   3        0.55        2.62      4.46 o
  -6   2   3      121.46      128.67      4.18 o
  -5   2   3        0.21        1.64      1.60 o
  -4   2   3       90.12       90.86      2.73 o
  -3   2   3      654.17      627.11      9.66 o
  -2   2   3      216.26      198.76      3.47 o
  -1   2   3     3767.15     3849.69     50.59 o
   0   2   3    21122.19    23604.39    296.85 o
   1   2   3    10084.36    12230.25    196.03 o
   2   2   3     1062.71     1125.40     13.88 o
   3   2   3      643.73      622.23      9.09 o
   4   2   3      106.80       92.37      3.36 o
   5   2   3        4.95        5.58      1.64 o
   6   2   3      473.18      452.53     10.08 o
   7   2   3       24.78       32.90      3.17 o
   8   2   3       19.32       22.49      5.08 o
   9   2   3        0.07        2.73      2.96 o
  -8   3   3        0.10        0.47      5.72 o
  -7   3   3       10.33       16.61      5.14 o
  -6   3   3        2.43        2.98      4.33 o
  -5   3   3       31.33       28.79      2.13 o
  -4   3   3      516.90      493.18      9.29 o
  -3   3   3      329.71      321.42      5.84 o
  -2   3   3      881.20      788.44     12.02 o
  -1   3   3     3262.53     3387.03     53.34 o
   0   3   3       20.95       21.52      0.86 o
   1   3   3     1723.15     1829.75     24.58 o
   2   3   3     3086.58     3181.19     38.85 o
   3   3   3      385.17      367.12      6.00 o
   4   3   3      686.98      678.13      9.40 o
   5   3   3       74.90       75.55      2.33 o
   6   3   3      221.49      216.83      6.33 o
   7   3   3      176.12      156.08      6.86 o
   8   3   3       10.92        9.48      3.30 o
   9   3   3        5.46        6.24      3.99 o
  -7   4   3       13.12       11.53      5.72 o
  -6   4   3       14.43       20.32      5.19 o
  -5   4   3      170.36      192.41      7.43 o
  -4   4   3       70.71       70.58      2.53 o
  -3   4   3        3.92        6.85      1.61 o
  -2   4   3      597.67      535.66      8.53 o
  -1   4   3      510.79      472.27      8.76 o
   0   4   3       21.91       13.73      1.51 o
   1   4   3     6827.70     7482.25     94.54 o
   2   4   3      922.21      964.10     12.69 o
   3   4   3       23.75       20.50      1.31 o
   4   4   3      152.62      146.45      3.19 o
   5   4   3        2.63        5.16      1.35 o
   6   4   3      230.23      219.65      7.95 o
   7   4   3       87.97      105.08      5.87 o
   8   4   3       16.53       10.85      3.56 o
   9   4   3        4.54        4.73      4.62 o
  -7   5   3       18.68       22.20      6.71 o
  -6   5   3       21.95       27.51      6.22 o
  -5   5   3       47.21       43.30      5.77 o
  -4   5   3      127.58      129.28      5.85 o
  -3   5   3      758.88      767.43     14.07 o
  -2   5   3      575.31      548.26      9.52 o
  -1   5   3     1037.47      958.72     17.29 o
   0   5   3      404.19      344.32      7.06 o
   1   5   3      228.04      239.81      4.74 o
   2   5   3        5.65        5.27      1.26 o
   3   5   3     2474.65     2515.73     32.29 o
   4   5   3      547.75      537.52      8.80 o
   5   5   3        2.93        5.99      1.66 o
   6   5   3        8.68       15.63      2.02 o
   7   5   3        2.68        2.43      3.60 o
   8   5   3        0.15       -0.16      5.23 o
   9   5   3        1.15        2.56      5.07 o
  -6   6   3        0.08       -4.27      8.58 o
  -5   6   3       92.10      111.27      8.04 o
  -4   6   3      105.55      117.51      6.23 o
  -3   6   3        3.06        5.80      3.41 o
  -2   6   3      291.24      269.98      8.25 o
  -1   6   3     1299.96     1247.57     22.41 o
   0   6   3      164.52      142.92      4.14 o
   1   6   3      797.77      769.96     14.35 o
   2   6   3      143.48      129.23      4.63 o
   3   6   3        1.84       -0.46      1.77 o
   4   6   3       20.93       20.99      2.09 o
   5   6   3       31.92       35.59      2.35 o
   6   6   3        0.00       -0.20      2.70 o
   7   6   3       13.51        5.99      4.17 o
   8   6   3        2.25       -3.27      4.28 o
   9   6   3        3.15       -0.53      4.70 o
  -5   7   3       14.25       24.52      7.45 o
  -4   7   3       55.56       59.07      7.49 o
  -3   7   3      280.99      264.61     10.21 o
  -2   7   3      156.75      150.67      6.07 o
  -1   7   3      277.45      267.23      8.43 o
   0   7   3      612.16      579.59     12.45 o
   1   7   3      612.56      620.12     13.09 o
   2   7   3        3.93       -2.31      2.31 o
   3   7   3       53.10       47.43      2.91 o
   4   7   3        1.00       -2.50      2.50 o
   5   7   3        1.15       -1.11      2.69 o
   6   7   3        0.09        3.53      4.20 o
   7   7   3        5.38        8.76      3.53 o
   8   7   3        0.16        0.91      3.51 o
  -4   8   3       95.25       99.25      9.49 o
  -3   8   3      175.03      192.36      8.94 o
  -2   8   3      100.68      105.02      9.20 o
  -1   8   3      203.27      180.61      7.00 o
   0   8   3       31.18       30.81      4.33 o
   1   8   3       63.25       55.78      4.57 o
   2   8   3      111.43       96.66      4.44 o
   3   8   3       30.72       27.42      3.39 o
   4   8   3        4.31        0.72      2.97 o
   5   8   3        1.08        0.22      3.27 o
   6   8   3       45.33       55.16      5.32 o
   7   8   3        2.61       -3.91      3.91 o
   8   8   3        1.30       -3.68      4.67 o
  -3   9   3        0.76       -3.62     13.78 o
  -2   9   3       40.35       39.75      6.63 o
  -1   9   3       61.02       63.53      6.60 o
   0   9   3       45.22       45.75      7.52 o
   1   9   3       81.44       82.69      7.88 o
   2   9   3        5.85       -1.82      4.97 o
   3   9   3       11.00        8.46      4.29 o
   4   9   3        2.50       -0.09      3.33 o
   5   9   3        0.34        3.44      3.74 o
   6   9   3        1.86       -1.82      4.03 o
   7   9   3        0.16       -3.06      4.35 o
  -1  10   3       24.25        8.79      8.25 o
   0  10   3       25.08       24.50      8.09 o
   1  10   3        0.39       -5.84      5.84 o
   2  10   3       70.09       73.23      6.92 o
   3  10   3       73.86       71.11      6.13 o
   4  10   3        3.08       -0.24      4.64 o
   5  10   3        0.95       -4.83      4.83 o
   6  10   3        2.78        1.07      9.86 o
  -4  -9   4       33.39       44.01      5.09 o
  -3  -9   4       34.68       53.01      5.81 o
  -2  -9   4       29.05       20.42      6.45 o
  -1  -9   4       62.36       79.10     11.03 o
   0  -9   4       53.81       47.42      9.43 o
   1  -9   4       29.27       51.72      8.93 o
  -6  -8   4       11.88        8.28      8.30 o
  -5  -8   4       17.86       19.93      4.86 o
  -4  -8   4       10.33       14.30      4.23 o
  -3  -8   4       37.64       39.68      5.07 o
  -2  -8   4      133.18      141.52      6.58 o
  -1  -8   4      186.43      193.35      7.90 o
   0  -8   4      135.87      133.50      7.80 o
   1  -8   4      113.85      133.17      9.82 o
   2  -8   4       33.90       45.54      8.16 o
   3  -8   4        0.30        7.64      7.95 o
  -7  -7   4        1.25        8.54      6.28 o
  -6  -7   4        0.85        2.34      4.38 o
  -5  -7   4        4.87       11.78      5.42 o
  -4  -7   4       45.63       49.73      3.99 o
  -3  -7   4      183.02      181.47      6.38 o
  -2  -7   4      225.31      231.20      7.23 o
  -1  -7   4       90.93       85.58      4.84 o
   0  -7   4       33.54       38.48      4.39 o
   1  -7   4      150.95      160.68      6.56 o
   2  -7   4       73.21       88.13      8.14 o
   3  -7   4        4.64       11.09      7.00 o
   4  -7   4       11.03       14.60      7.49 o
  -8  -6   4        0.06       -7.70      9.80 o
  -7  -6   4        2.16        6.95      3.77 o
  -6  -6   4        6.95        4.90      3.44 o
  -5  -6   4      132.45      138.17      6.18 o
  -4  -6   4       43.33       48.50      3.27 o
  -3  -6   4       37.14       32.24      2.98 o
  -2  -6   4       70.38       66.69      3.00 o
  -1  -6   4      449.56      442.62     10.19 o
   0  -6   4      199.24      198.33      6.70 o
   1  -6   4      146.84      149.72      5.78 o
   2  -6   4       18.28       15.75      5.60 o
   3  -6   4       18.47       22.38      6.10 o
   4  -6   4        6.03        9.48      6.23 o
   5  -6   4       26.52       24.42      6.92 o
  -8  -5   4        3.27        2.53      4.53 o
  -7  -5   4        0.32        3.68      3.63 o
  -6  -5   4        2.08        0.07      3.10 o
  -5  -5   4        2.93        4.68      2.65 o
  -4  -5   4      355.23      344.14      7.26 o
  -3  -5   4     1118.74     1045.09     17.52 o
  -2  -5   4      533.78      509.33      9.93 o
  -1  -5   4      108.82       97.73      3.24 o
   0  -5   4      224.22      207.56      6.40 o
   1  -5   4      232.62      209.87      5.04 o
   2  -5   4        3.12       -0.97      2.21 o
   3  -5   4       65.99       75.91      4.40 o
   4  -5   4       76.61       69.88      6.52 o
   5  -5   4        1.92        1.36      7.89 o
   6  -5   4        2.54        1.62      5.92 o
  -8  -4   4        2.30        3.37      3.71 o
  -7  -4   4       48.77       46.69      4.55 o
  -6  -4   4       74.66       77.12      4.74 o
  -5  -4   4       74.01       73.54      3.15 o
  -4  -4   4      392.89      388.10      7.97 o
  -3  -4   4      133.06      124.03      3.44 o
  -2  -4   4      707.95      703.33     12.83 o
  -1  -4   4     1289.00     1304.86     22.84 o
   0  -4   4      120.26      101.29      2.62 o
   1  -4   4      228.58      189.27      4.52 o
   2  -4   4        3.75       -1.61      1.61 o
   3  -4   4      259.49      244.04      5.77 o
   4  -4   4      188.05      185.64      6.72 o
   5  -4   4       31.52       25.80      3.34 o
   6  -4   4        3.71        4.46      3.42 o
   7  -4   4       13.98       20.98      5.40 o
  -9  -3   4        2.65       -0.53      8.16 o
  -8  -3   4        0.12       -2.39      3.88 o
  -7  -3   4        5.00       10.86      3.41 o
  -6  -3   4      112.27      119.69      5.37 o
  -5  -3   4      118.44      122.83      3.56 o
  -4  -3   4      194.90      191.94      4.00 o
  -3  -3   4       83.78       77.54      2.23 o
  -2  -3   4     1441.32     1388.71     24.12 o
  -1  -3   4      532.27      567.00     10.29 o
   0  -3   4       19.48       31.12      1.28 o
   1  -3   4      238.04      212.32      4.16 o
   2  -3   4      117.48      137.82      3.73 o
   3  -3   4       49.74       49.16      1.91 o
   4  -3   4       38.52       39.09      2.81 o
   5  -3   4      159.78      163.71      6.87 o
   6  -3   4       37.79       39.32      3.25 o
   7  -3   4       23.20       26.77      5.28 o
   8  -3   4        4.36        7.53      4.65 o
  -9  -2   4        9.16       14.92      4.99 o
  -8  -2   4        1.05       -0.59      3.64 o
  -7  -2   4        2.48        0.55      3.30 o
  -6  -2   4       24.77       30.60      3.12 o
  -5  -2   4       96.87       98.77      2.98 o
  -4  -2   4     1140.36     1222.49     24.65 o
  -3  -2   4      696.98      748.19     12.47 o
  -2  -2   4      373.84      391.02      7.36 o
  -1  -2   4      122.44      140.23      2.77 o
   0  -2   4      738.93      846.96     13.68 o
   1  -2   4      407.37      466.63      7.80 o
   2  -2   4       70.81       77.12      1.96 o
   3  -2   4       38.92       44.60      2.21 o
   4  -2   4      143.67      156.16      4.35 o
   5  -2   4      176.40      182.00     10.84 o
   6  -2   4       16.07       34.87      9.05 o
   7  -2   4        0.91        0.30      2.37 o
   8  -2   4        0.36       -0.55      3.21 o
  -9  -1   4        0.06       -2.46      3.06 o
  -8  -1   4       10.00        9.86      3.64 o
  -7  -1   4       24.08       22.25      3.45 o
  -6  -1   4       78.22       79.04      4.54 o
  -5  -1   4       14.29       14.21      2.23 o
  -4  -1   4       61.50       53.42      3.06 o
  -3  -1   4       17.39       19.07      1.79 o
  -2  -1   4      772.20      840.25     12.96 o
  -1  -1   4     1566.82     1752.22     27.77 o
   0  -1   4      179.11      179.74      3.07 o
   1  -1   4       30.72       37.92      1.20 o
   2  -1   4      178.68      176.37      3.47 o
   3  -1   4       64.54       61.27      5.63 o
   4  -1   4      456.86      418.34     10.54 o
   5  -1   4       51.97       64.28      4.72 o
   6  -1   4       55.05       69.76      5.28 o
   9  -1   4        3.84        9.89      4.89 o
  -9   0   4        2.54        9.18      5.90 o
  -8   0   4        7.85        5.79      3.04 o
  -7   0   4        6.03        4.44      2.76 o
  -6   0   4        3.30        3.54      3.21 o
  -5   0   4       85.94       83.45      2.59 o
  -4   0   4      815.49      799.79     11.66 o
  -3   0   4      639.11      654.62      9.59 o
  -2   0   4      397.77      433.85      6.12 o
  -1   0   4        4.96        2.37      0.70 o
   0   0   4      577.54      652.91      9.35 o
   1   0   4       48.54       58.56      1.26 o
   2   0   4        4.90        3.88      1.12 o
   3   0   4       12.76       11.19      2.77 o
   4   0   4      240.53      230.25     13.23 o
   9   0   4        0.96        3.90      4.02 o
  -8   1   4        0.16        0.41      3.24 o
  -7   1   4      190.66      220.57     10.32 o
  -6   1   4      370.36      387.87     11.29 o
  -5   1   4       39.49       41.09      1.97 o
  -4   1   4      235.34      252.13      5.66 o
  -3   1   4      292.01      274.44      4.72 o
  -2   1   4       68.42       68.89      1.92 o
  -1   1   4      582.73      700.64      9.48 o
   0   1   4      265.93      329.09      4.88 o
   1   1   4      120.55      138.10      2.50 o
   2   1   4     4052.93     4271.62     64.88 o
   3   1   4     1352.22     1414.24     30.81 o
   4   1   4      124.82      138.70      9.52 o
   9   1   4       28.59       30.52      3.34 o
  -8   2   4       11.95       13.11      3.31 o
  -7   2   4        0.61        0.53      4.69 o
  -6   2   4        0.66       -2.03      3.37 o
  -5   2   4      139.02      133.28      3.91 o
  -4   2   4      131.43      140.28      3.48 o
  -3   2   4      159.63      168.18      3.35 o
  -2   2   4      268.07      312.72      5.55 o
  -1   2   4       59.81       58.70      1.47 o
   0   2   4     6969.97     8067.45    111.78 o
   1   2   4     1322.90     1651.46     26.77 o
   2   2   4       66.44       66.34      1.51 o
   3   2   4      957.88      958.67     14.76 o
   4   2   4     1639.94     1693.61     30.17 o
   5   2   4      293.95      291.27      7.03 o
   6   2   4       73.30       70.96      2.98 o
   7   2   4       37.13       37.91      3.25 o
   8   2   4        6.78        4.96      3.78 o
   9   2   4       15.17       14.25      2.89 o
  -8   3   4        0.18       -1.49      5.96 o
  -7   3   4        8.44       11.36      5.34 o
  -6   3   4       76.59       72.91      8.81 o
  -5   3   4       54.38       56.96      3.46 o
  -4   3   4        9.32       10.58      1.75 o
  -3   3   4        0.72        2.46      1.28 o
  -2   3   4      468.46      454.69      7.28 o
  -1   3   4     1101.68     1273.32     19.07 o
   0   3   4      488.06      679.52     11.18 o
   1   3   4      559.69      599.28      9.84 o
   2   3   4     1246.03     1314.53     16.29 o
   3   3   4      817.56      761.63     10.58 o
   4   3   4      211.00      197.57      3.59 o
   5   3   4      151.97      150.11      3.51 o
   6   3   4       49.54       56.65      2.18 o
   7   3   4       10.94       11.91      2.19 o
   8   3   4        0.97       -2.75      2.75 o
   9   3   4        5.65        3.74      5.07 o
  -7   4   4        0.52       -0.92      5.73 o
  -6   4   4        0.25       -1.97      5.16 o
  -5   4   4       61.12       58.51      4.49 o
  -4   4   4      247.27      243.75      5.28 o
  -3   4   4      342.61      356.98      7.18 o
  -2   4   4       27.69       26.50      1.65 o
  -1   4   4        3.03        1.02      1.34 o
   0   4   4      709.03      692.81     12.58 o
   1   4   4        9.31        3.53      1.24 o
   2   4   4        6.09        9.25      1.14 o
   3   4   4      865.19      862.39     12.00 o
   4   4   4      176.11      163.84      3.15 o
   5   4   4      348.31      318.52      5.68 o
   6   4   4      306.40      320.52      6.77 o
   7   4   4       43.66       51.48      3.32 o
   8   4   4        5.79        1.64      3.31 o
   9   4   4        0.22       -4.88      6.04 o
  -7   5   4        5.03        4.57      7.88 o
  -6   5   4        0.24        3.56      5.84 o
  -5   5   4        1.98        5.17      5.25 o
  -4   5   4        5.96        3.35      3.28 o
  -3   5   4      109.10       93.50      3.67 o
  -2   5   4       12.42       11.89      1.91 o
  -1   5   4       16.65       19.75      3.21 o
   0   5   4      680.54      679.38     12.61 o
   1   5   4      473.63      481.03      9.28 o
   2   5   4      682.64      685.91      9.89 o
   3   5   4     1280.40     1305.76     18.01 o
   4   5   4      121.81      121.14      3.11 o
   5   5   4      233.74      227.98      4.30 o
   6   5   4       65.47       69.75      3.54 o
   7   5   4       50.67       57.18      3.67 o
   8   5   4       21.41       25.52      4.22 o
   9   5   4        0.24       -0.03      8.67 o
  -6   6   4       15.05       10.89      6.94 o
  -5   6   4       15.50       19.39      6.34 o
  -4   6   4       15.06       14.24      5.22 o
  -3   6   4       34.67       32.66      3.84 o
  -2   6   4      114.85      110.88      4.84 o
  -1   6   4        4.00       -2.88      2.88 o
   0   6   4      208.67      185.01      5.32 o
   1   6   4      489.43      485.02     10.38 o
   2   6   4      235.79      221.89      6.98 o
   3   6   4      326.24      332.33      6.37 o
   4   6   4       75.05       80.17      2.56 o
   5   6   4      140.07      132.13      3.72 o
   6   6   4        1.74        0.50      4.33 o
   7   6   4        0.40        1.80      4.87 o
   8   6   4        2.22        2.56      4.26 o
   9   6   4        1.44       -0.93      5.30 o
  -5   7   4        6.51        6.91      7.20 o
  -4   7   4        0.01       -5.15      7.42 o
  -3   7   4        4.85       -1.80      4.77 o
  -2   7   4      119.44      112.33      5.47 o
  -1   7   4      280.94      257.44      8.77 o
   0   7   4      442.19      423.22     10.37 o
   1   7   4      244.07      256.99      6.93 o
   2   7   4      108.72      107.37      3.68 o
   3   7   4      205.12      201.82      6.83 o
   4   7   4       31.82       35.12      4.33 o
   5   7   4       77.43       70.10      3.71 o
   6   7   4        1.96        0.21      4.24 o
   7   7   4       17.43       10.47      4.01 o
   8   7   4        0.69       -4.57      4.57 o
  -4   8   4       16.12       18.28      8.01 o
  -3   8   4       21.96       28.17      6.10 o
  -2   8   4       44.71       45.63      6.03 o
  -1   8   4        5.50        3.52      4.31 o
   0   8   4       91.76       93.23      6.21 o
   1   8   4      321.75      329.89      8.53 o
   2   8   4      180.38      176.84      6.44 o
   3   8   4      211.91      211.69      6.22 o
   4   8   4       43.56       45.96      3.41 o
   5   8   4        9.97       10.90      3.43 o
   6   8   4        0.18        0.89      3.94 o
   7   8   4        2.19        1.71      3.81 o
   8   8   4        2.47        4.14      4.26 o
  -3   9   4        1.90       -3.36      8.26 o
  -2   9   4       21.77       18.08      6.41 o
  -1   9   4       36.84       43.38      8.12 o
   0   9   4       34.58       39.04      6.07 o
   1   9   4       67.05       78.40     13.00 o
   2   9   4       28.55       23.03      5.60 o
   3   9   4       38.33       35.64      3.92 o
   4   9   4       24.57       25.26      3.77 o
   5   9   4       57.36       60.80      4.39 o
   6   9   4        9.88       12.32      4.20 o
   7   9   4        0.30       -4.51      4.61 o
  -1  10   4       44.52       56.77      9.52 o
   0  10   4       21.37       18.95      8.22 o
   1  10   4       64.24       61.89      7.01 o
   2  10   4      104.68      129.08      8.08 o
   3  10   4       94.20       83.95      7.12 o
   4  10   4       18.12       16.70      4.94 o
   5  10   4        0.89       -1.16      4.87 o
   6  10   4        3.64       -1.10      9.97 o
  -3  -9   5        0.21       -7.87      9.98 o
  -2  -9   5        4.20        8.68      8.59 o
  -1  -9   5       26.67       29.85      6.84 o
   0  -9   5       21.21       29.30     14.78 o
  -5  -8   5        1.61       -5.92      5.92 o
  -4  -8   5       10.63       11.51      4.43 o
  -3  -8   5       16.00       22.65      5.23 o
  -2  -8   5        8.88       10.15      8.71 o
  -1  -8   5       14.92       17.98      5.00 o
   0  -8   5      102.96      108.99      8.02 o
   1  -8   5      116.35      134.07     15.55 o
   2  -8   5       65.03       79.41      9.12 o
  -6  -7   5        0.10       -5.38      5.38 o
  -5  -7   5        8.52       21.87      4.17 o
  -4  -7   5        1.62        1.60      3.77 o
  -3  -7   5       20.54       27.21      4.63 o
  -2  -7   5       33.17       41.54      4.14 o
  -1  -7   5       82.18       94.27      4.78 o
   0  -7   5       71.23       64.46      5.15 o
   1  -7   5       54.06       72.26      6.40 o
   2  -7   5      171.82      185.88     10.82 o
   3  -7   5      167.27      174.98     10.48 o
   4  -7   5       49.59       62.39     11.77 o
  -7  -6   5        0.06        1.65      4.49 o
  -6  -6   5        6.21        5.31      4.72 o
  -5  -6   5        0.01        2.78      3.09 o
  -4  -6   5        7.30        2.41      3.29 o
  -3  -6   5        0.45       -0.55      3.25 o
  -2  -6   5        7.20       10.52      2.86 o
  -1  -6   5      178.32      169.74      5.55 o
   0  -6   5      387.54      378.15      9.28 o
   1  -6   5      221.62      210.50      7.24 o
   2  -6   5      139.64      157.05      9.10 o
   3  -6   5      110.37      132.66      8.76 o
   4  -6   5       52.46       61.00      7.50 o
   5  -6   5       48.91       54.84     11.36 o
  -8  -5   5        0.20        1.27      4.73 o
  -7  -5   5        2.87       -2.07      4.08 o
  -6  -5   5        0.88       -1.78      3.25 o
  -5  -5   5        3.35        6.63      2.79 o
  -4  -5   5       34.22       35.04      3.60 o
  -3  -5   5      228.13      216.98      5.12 o
  -2  -5   5      197.55      192.12      5.21 o
  -1  -5   5      261.65      250.00      5.99 o
   0  -5   5      630.79      584.70     12.37 o
   1  -5   5      471.38      454.12      9.05 o
   2  -5   5      532.66      513.98     21.10 o
   3  -5   5      427.40      423.63     15.96 o
   4  -5   5      143.46      151.60      8.50 o
   5  -5   5       40.79       36.47      6.42 o
   6  -5   5        1.27       -6.16      6.16 o
  -8  -4   5       21.81       27.19      4.81 o
  -7  -4   5        5.67        3.41      3.52 o
  -6  -4   5       51.15       61.29      3.37 o
  -5  -4   5       14.73       18.57      2.62 o
  -4  -4   5       61.69       68.79      3.37 o
  -3  -4   5      313.06      314.45      6.26 o
  -2  -4   5      555.00      554.29     10.49 o
  -1  -4   5      399.08      363.12      6.72 o
   0  -4   5     1252.20     1295.38     18.53 o
   1  -4   5     1030.17     1017.65     16.73 o
   2  -4   5      300.53      286.73      6.07 o
   3  -4   5       65.88       66.04      3.14 o
   4  -4   5       61.32       63.95      3.50 o
   5  -4   5       52.17       59.08      6.53 o
   6  -4   5        2.47        6.77      5.15 o
   7  -4   5        0.35        0.74      5.43 o
  -8  -3   5       15.71       16.12      6.11 o
  -7  -3   5        6.93        5.26      3.54 o
  -6  -3   5       56.33       44.21      3.39 o
  -5  -3   5       25.05       33.99      2.93 o
  -4  -3   5      137.34      145.19      3.79 o
  -3  -3   5      120.72      141.54      3.31 o
  -2  -3   5     1225.25     1245.65     21.80 o
  -1  -3   5      514.78      477.12      8.90 o
   0  -3   5      747.57      726.88     11.24 o
   1  -3   5      351.42      315.43      5.39 o
   2  -3   5      911.24      866.48     14.15 o
   3  -3   5      693.30      648.91     10.92 o
   4  -3   5        2.29        2.98      1.94 o
   5  -3   5        1.37       -0.87      2.33 o
   6  -3   5       13.10       19.21      3.35 o
   7  -3   5        0.21       -2.68      3.31 o
  -8  -2   5       13.26        8.54      5.21 o
  -7  -2   5        0.45       -1.17      3.33 o
  -6  -2   5       62.23       71.70      5.46 o
  -5  -2   5        6.08        9.64      2.00 o
  -4  -2   5       25.88       25.31      2.48 o
  -3  -2   5      317.66      318.15      6.37 o
  -2  -2   5     1228.44     1228.28     21.59 o
  -1  -2   5     1030.49     1092.24     17.64 o
   0  -2   5     4661.71     4964.87     69.25 o
   1  -2   5     1145.81     1123.02     19.49 o
   2  -2   5     1106.62     1062.78     18.57 o
   3  -2   5      831.38      755.14     13.40 o
   4  -2   5      190.66      192.72      4.20 o
   5  -2   5      109.60      101.48      5.25 o
   6  -2   5        4.80        8.72      2.28 o
   7  -2   5       11.93       18.26      4.94 o
   8  -2   5        0.63        0.78      5.37 o
  -8  -1   5        0.57       -0.84      3.30 o
  -7  -1   5       12.10       13.79      3.61 o
  -6  -1   5        0.13        1.46      2.60 o
  -5  -1   5       16.76       24.61      2.11 o
  -4  -1   5      225.80      219.17      5.00 o
  -3  -1   5       87.37       65.90      3.06 o
  -2  -1   5     1943.15     1904.42     35.84 o
  -1  -1   5      899.53      929.68     14.01 o
   0  -1   5     3297.29     3308.78     52.14 o
   1  -1   5     1750.40     1811.61     28.91 o
   2  -1   5     1137.26     1120.78     17.99 o
   3  -1   5      740.76      699.28     13.89 o
   4  -1   5      288.73      268.53      9.09 o
  -8   0   5        0.44       -1.08      5.04 o
  -7   0   5        0.42        2.34      2.93 o
  -6   0   5       12.43        5.26      2.89 o
  -5   0   5      100.48      112.27      3.52 o
  -4   0   5      536.68      604.14     11.25 o
  -3   0   5      223.46      193.72      3.77 o
  -2   0   5     1395.88     1372.01     23.71 o
  -1   0   5      864.10      913.01     14.72 o
   0   0   5     5272.20     5682.82     79.22 o
   1   0   5     1151.99     1227.60     19.87 o
   2   0   5      613.14      563.06      9.32 o
   3   0   5      280.52      233.89      6.32 o
   4   0   5       26.29       25.27      4.09 o
  -8   1   5        0.44        2.35      3.79 o
  -7   1   5      104.78      123.00      9.57 o
  -6   1   5      117.24      142.63      7.64 o
  -5   1   5       79.44       96.06      3.38 o
  -4   1   5      149.20      165.39      5.86 o
  -3   1   5      962.35      983.90     15.98 o
  -2   1   5     3529.45     3835.72     60.39 o
  -1   1   5      274.13      270.50      4.81 o
   0   1   5     1848.72     2150.51     32.01 o
   1   1   5     2292.75     2690.34     49.15 o
   2   1   5      956.60      945.60     12.99 o
   3   1   5      134.05      119.35      4.22 o
   4   1   5       11.78        9.07      4.27 o
  -8   2   5        0.03        0.09      3.79 o
  -7   2   5        2.28        1.98      5.11 o
  -6   2   5       16.03       23.18      4.00 o
  -5   2   5      320.95      334.25      7.71 o
  -4   2   5      394.74      389.22      7.64 o
  -3   2   5      166.50      159.16      3.59 o
  -2   2   5      645.75      596.87      9.93 o
  -1   2   5      384.27      388.55      7.19 o
   0   2   5      508.88      555.09      9.26 o
   1   2   5      223.57      268.87      4.10 o
   2   2   5      183.16      187.23      5.14 o
   3   2   5      255.04      239.75      6.15 o
   4   2   5       63.49       67.99      2.39 o
   5   2   5       21.68       27.26      1.99 o
   6   2   5        1.55       -2.24      3.54 o
   7   2   5       21.96       17.12      2.94 o
  -8   3   5        0.19       -6.26      6.26 o
  -7   3   5        8.56        9.93      5.61 o
  -6   3   5        1.33       -2.82      4.78 o
  -5   3   5       30.62       35.30      3.34 o
  -4   3   5      129.81      126.78      3.73 o
  -3   3   5      581.06      580.50      9.86 o
  -2   3   5     1946.04     1953.56     33.62 o
  -1   3   5     1301.95     1336.53     25.36 o
   0   3   5      333.90      301.53      5.18 o
   1   3   5      511.75      580.97      8.23 o
   2   3   5      196.02      193.68      3.95 o
   3   3   5      201.59      192.69      3.58 o
   4   3   5       36.72       40.77      1.46 o
   5   3   5       11.86       14.56      2.05 o
   6   3   5       12.45       14.89      1.75 o
   7   3   5        1.40        2.06      1.96 o
   8   3   5        1.05        0.46      2.69 o
   9   3   5        3.71       -3.09      3.09 o
  -7   4   5       56.67       59.43      7.06 o
  -6   4   5       15.39       21.87      5.67 o
  -5   4   5       13.52       14.62      4.04 o
  -4   4   5      233.19      236.72      7.18 o
  -3   4   5      541.49      535.13      9.34 o
  -2   4   5      454.25      429.74      9.12 o
  -1   4   5     1572.36     1650.86     31.28 o
   0   4   5     2634.68     2683.32     46.40 o
   1   4   5     1539.40     1683.53     25.38 o
   2   4   5       62.83       79.93      1.97 o
   3   4   5      116.11      112.59      2.67 o
   4   4   5        2.96        2.55      1.20 o
   5   4   5      277.12      260.88      5.03 o
   6   4   5       38.52       36.88      2.42 o
   7   4   5        0.62        3.14      3.14 o
   8   4   5        7.46       13.80      3.28 o
   9   4   5        5.00        1.20      4.24 o
  -7   5   5        8.55       -4.26     12.67 o
  -6   5   5        9.92       18.51      6.50 o
  -5   5   5      133.27      136.78      6.64 o
  -4   5   5       48.57       57.02      4.11 o
  -3   5   5       80.71       75.18      4.03 o
  -2   5   5      380.69      352.75      7.98 o
  -1   5   5      424.34      438.81      9.36 o
   0   5   5        3.20        2.81      1.90 o
   1   5   5      434.71      423.92      7.76 o
   2   5   5        3.05        1.42      1.49 o
   3   5   5       20.43       25.12      1.69 o
   4   5   5       93.89      102.96      2.77 o
   5   5   5        0.66        2.01      1.74 o
   6   5   5       24.35       29.13      2.96 o
   7   5   5      276.50      284.82      8.27 o
   8   5   5       18.95       16.01      4.13 o
   9   5   5        1.88       -1.94      4.72 o
  -6   6   5       20.71       23.86      7.10 o
  -5   6   5        4.17        6.66      6.26 o
  -4   6   5       41.27       56.38      7.77 o
  -3   6   5      158.41      152.48      5.85 o
  -2   6   5       59.32       56.30      4.64 o
  -1   6   5       91.20       93.76      3.64 o
   0   6   5       15.52       15.90      2.44 o
   1   6   5      246.23      243.93      6.29 o
   2   6   5        0.03       -1.94      1.94 o
   3   6   5        1.78        4.11      1.88 o
   4   6   5       60.28       67.50      2.67 o
   5   6   5       26.93       33.20      2.40 o
   6   6   5        4.98        3.02      2.51 o
   7   6   5        7.64        8.24      4.03 o
   8   6   5        0.84       -2.10      5.28 o
   9   6   5        5.60        8.32      5.37 o
  -5   7   5       16.87        6.47     10.62 o
  -4   7   5       37.02       23.81      6.95 o
  -3   7   5       42.59       49.43      6.44 o
  -2   7   5       35.56       28.82      4.23 o
  -1   7   5       85.79       81.81      4.85 o
   0   7   5        0.53       -2.69      2.69 o
   1   7   5       18.57       13.42      2.75 o
   2   7   5       37.74       36.91      3.23 o
   3   7   5       15.66        6.87      2.73 o
   4   7   5        0.66       -2.52      2.52 o
   5   7   5       36.98       38.89      3.35 o
   6   7   5        6.88        2.51      3.22 o
   7   7   5        3.95        2.42      3.39 o
   8   7   5        0.64       -0.91      4.80 o
  -4   8   5       24.76       24.27      8.20 o
  -3   8   5       10.10        6.60      5.82 o
  -2   8   5       28.19       20.86      9.21 o
  -1   8   5       63.37       49.30      5.02 o
   0   8   5       18.35       12.98      4.26 o
   1   8   5        1.08       -3.45      3.45 o
   2   8   5        6.67        0.04      3.51 o
   3   8   5       13.77       20.30      3.43 o
   4   8   5       37.08       41.43      3.38 o
   5   8   5       15.29       14.55      3.46 o
   6   8   5       19.26       12.20      3.87 o
   7   8   5       15.52       15.31      3.94 o
   8   8   5        0.99       -0.38      4.08 o
  -3   9   5       26.10       11.94     12.73 o
  -2   9   5       27.16       19.97      8.18 o
  -1   9   5       22.37        5.77      7.37 o
   0   9   5       20.67        3.32      5.58 o
   1   9   5       17.85        3.83      7.75 o
   2   9   5       57.55       62.37      6.28 o
   3   9   5       39.45       35.93      4.47 o
   4   9   5        2.67        5.68      3.65 o
   5   9   5       14.79       17.40      3.90 o
   6   9   5        2.59       -2.89      4.08 o
   7   9   5        0.54       -3.80      5.04 o
  -1  10   5        0.95      -13.20     13.20 o
   0  10   5        2.12       -7.77      7.77 o
   1  10   5        9.89        0.38      6.16 o
   2  10   5       12.04       14.23      6.28 o
   3  10   5       14.85       14.74      7.21 o
   4  10   5       25.57       29.31      5.17 o
   5  10   5       18.64       24.89      4.43 o
   6  10   5        8.30        4.07     10.37 o
  -4  -8   6       22.52       29.61      5.67 o
  -3  -8   6       37.62       35.89      7.01 o
  -2  -8   6       60.16       67.82      7.29 o
  -1  -8   6        0.49        1.50      6.02 o
   0  -8   6       16.24       14.80      9.23 o
   1  -8   6        2.69        1.99     16.76 o
  -6  -7   6        0.13       -3.38      6.26 o
  -5  -7   6       11.56       12.44      5.21 o
  -4  -7   6       25.38       23.19      4.90 o
  -3  -7   6       31.10       31.69      4.78 o
  -2  -7   6       65.91       66.20      5.15 o
  -1  -7   6       33.59       37.48      5.08 o
   0  -7   6       49.48       49.95      5.11 o
   1  -7   6       29.32       34.68      6.19 o
   2  -7   6        6.12       -4.84      7.18 o
   3  -7   6        4.77       10.43      7.64 o
  -7  -6   6        9.35        6.36      5.54 o
  -6  -6   6        2.35       10.83      5.38 o
  -5  -6   6       37.09       39.83      4.95 o
  -4  -6   6       55.69       54.17      4.03 o
  -3  -6   6      109.83       89.04      7.15 o
  -2  -6   6      158.30      150.36      5.48 o
  -1  -6   6        0.36       -3.17      3.17 o
   0  -6   6       32.73       26.10      4.07 o
   1  -6   6       19.25       13.07      4.03 o
   2  -6   6        6.22        2.21      6.21 o
   3  -6   6      104.04       98.43      8.39 o
   4  -6   6       38.96       43.78      7.35 o
   5  -6   6       22.30       24.27     11.38 o
  -7  -5   6        0.76        0.41      4.47 o
  -6  -5   6       30.71       27.83      4.38 o
  -5  -5   6       50.06       49.87      3.40 o
  -4  -5   6       24.92       30.21      2.92 o
  -3  -5   6       13.27       13.69      2.39 o
  -2  -5   6      216.41      223.42      6.46 o
  -1  -5   6        0.21       -1.06      2.75 o
   0  -5   6        2.04        2.65      2.68 o
   1  -5   6      150.62      137.67      5.39 o
   2  -5   6      134.87      147.61      7.20 o
   3  -5   6       19.22       22.31      6.02 o
   4  -5   6       92.95      105.04      7.94 o
   5  -5   6       77.23       69.43      7.33 o
   6  -5   6       11.58       14.18      6.90 o
  -8  -4   6        6.86        1.81      4.48 o
  -7  -4   6        0.12       -1.26      3.69 o
  -6  -4   6        9.71        4.39      3.40 o
  -5  -4   6       44.22       48.44      4.26 o
  -4  -4   6      158.46      149.99      5.04 o
  -3  -4   6        2.93        0.61      2.02 o
  -2  -4   6      160.09      161.15      4.62 o
  -1  -4   6       15.37       15.88      2.88 o
   0  -4   6        0.26       -1.78      2.06 o
   1  -4   6      128.26      119.74      3.12 o
   2  -4   6       15.92       18.13      1.82 o
   3  -4   6       81.38       81.49      4.20 o
   4  -4   6      211.79      215.89      7.69 o
   5  -4   6       37.38       40.19      3.75 o
   6  -4   6       16.46       18.86      5.77 o
  -8  -3   6       44.85       51.40      5.28 o
  -7  -3   6       13.89       10.74      3.87 o
  -6  -3   6        0.38       -0.78      3.39 o
  -5  -3   6       15.48       15.48      2.95 o
  -4  -3   6       43.72       35.14      2.72 o
  -3  -3   6      127.01      114.97      3.02 o
  -2  -3   6      345.80      358.75      7.24 o
  -1  -3   6       21.95       16.50      1.80 o
   0  -3   6       63.06       59.19      2.12 o
   1  -3   6       42.60       33.44      1.78 o
   2  -3   6     1101.53     1073.80     16.33 o
   3  -3   6      266.52      253.33      5.46 o
   4  -3   6       14.55        8.93      2.13 o
   5  -3   6       31.04       35.44      2.91 o
   6  -3   6       82.53       99.47      4.61 o
   7  -3   6       10.48       14.48      3.20 o
  -8  -2   6        1.12       -1.14      4.31 o
  -7  -2   6        0.15        2.62      3.61 o
  -6  -2   6      121.39      107.27      4.72 o
  -5  -2   6       58.23       54.86      4.85 o
  -4  -2   6      131.71      107.77      4.34 o
  -3  -2   6       72.17       61.43      2.81 o
  -2  -2   6       57.35       59.03      3.18 o
  -1  -2   6      386.19      396.72      7.57 o
   0  -2   6      324.91      332.31      5.63 o
   1  -2   6      343.67      319.64      5.79 o
   2  -2   6      434.84      417.48      8.46 o
   3  -2   6      342.34      327.90      6.45 o
   4  -2   6     1984.71     1982.55     34.32 o
   5  -2   6      427.72      420.46     10.66 o
   6  -2   6        3.01        0.93      3.04 o
   7  -2   6       31.55       31.52     14.33 o
   8  -2   6        1.91        7.33      5.28 o
  -8  -1   6        0.99        5.22      3.67 o
  -7  -1   6        5.97        2.04      3.30 o
  -6  -1   6       26.11       22.40      4.00 o
  -5  -1   6        0.61        1.84      2.34 o
  -4  -1   6       36.49       31.93      2.78 o
  -3  -1   6        0.46        0.09      1.89 o
  -2  -1   6      310.88      326.81      6.42 o
  -1  -1   6       15.88       24.00      1.59 o
   0  -1   6     2528.62     2724.38     40.55 o
   1  -1   6     1351.20     1419.30     21.46 o
   2  -1   6     1939.86     1887.09     26.71 o
   3  -1   6      875.10      864.42     15.45 o
   4  -1   6      134.26      122.55      4.68 o
   5  -1   6       15.63       14.65      2.89 o
   6  -1   6      275.95      256.18     20.93 o
   7  -1   6       65.19       72.62     15.25 o
  -8   0   6        0.77       -2.96      4.20 o
  -7   0   6        0.14       -6.77      8.57 o
  -6   0   6       40.32       40.24      3.04 o
  -5   0   6        1.65       -0.73      2.03 o
  -4   0   6       47.94       48.42      1.98 o
  -3   0   6        0.88       -2.22      2.22 o
  -2   0   6      130.64      132.41      3.82 o
  -1   0   6      359.49      321.46      5.69 o
   0   0   6       18.35       11.94      0.89 o
   1   0   6       97.98       88.15      2.40 o
   2   0   6     3322.13     3315.49     46.97 o
   3   0   6      213.95      204.07      7.00 o
   4   0   6      728.80      682.87     22.17 o
   5   0   6      608.82      519.81     28.43 o
   6   0   6        3.37       17.19     11.71 o
   7   0   6       21.66       18.40     13.91 o
  -8   1   6        1.58        2.30      4.18 o
  -7   1   6        8.05        2.87      6.15 o
  -6   1   6        1.29       -3.85      3.85 o
  -5   1   6       11.05       17.16      2.59 o
  -4   1   6        1.63        2.62      1.80 o
  -3   1   6      797.55      808.77     15.88 o
  -2   1   6      260.61      256.50      5.83 o
  -1   1   6        5.62        3.94      1.10 o
   0   1   6     1892.22     2158.66     32.19 o
   1   1   6      351.95      388.64      9.04 o
   2   1   6      564.98      489.77      6.65 o
   3   1   6      868.22      803.83     18.97 o
   4   1   6     1282.77     1221.20     26.94 o
   5   1   6       42.92       44.33     10.51 o
   6   1   6       92.54       73.63     13.12 o
   7   1   6      131.47      102.65     15.87 o
   8   1   6        0.20       -9.80     15.34 o
   9   1   6        0.03       -4.52     18.71 o
  -8   2   6        8.07       13.33      6.53 o
  -7   2   6        1.30        3.20      5.53 o
  -6   2   6       40.15       52.59      6.66 o
  -5   2   6       24.32       22.11      3.25 o
  -4   2   6       61.41       61.94      2.44 o
  -3   2   6      100.95       93.41      3.43 o
  -2   2   6       25.66       24.85      1.95 o
  -1   2   6     1062.94     1057.10     20.23 o
   0   2   6     1612.28     1729.04     27.76 o
   1   2   6       69.41       67.76      1.74 o
   2   2   6     2381.53     2766.48     41.73 o
   3   2   6      161.41      116.69      3.34 o
   4   2   6        8.55       16.63      1.87 o
   5   2   6      291.93      296.26      7.39 o
   6   2   6      204.80      179.66     16.55 o
   7   2   6        0.90        6.97     13.57 o
   8   2   6        5.32       -9.47     16.04 o
   9   2   6        0.92      -18.40     18.40 o
  -7   3   6        8.91        3.87      5.97 o
  -6   3   6      101.32       67.66      6.44 o
  -5   3   6        1.33        0.91      3.74 o
  -4   3   6       32.39       38.52      2.87 o
  -3   3   6        4.61        7.48      2.27 o
  -2   3   6      208.56      185.62      4.82 o
  -1   3   6     2026.09     2060.17     38.81 o
   0   3   6      844.33      858.60     15.26 o
   1   3   6      432.10      481.56      7.36 o
   2   3   6     2101.01     2405.57     34.27 o
   3   3   6     1036.86     1035.90     17.06 o
   4   3   6     1188.49     1158.50     19.10 o
   5   3   6      126.86      115.37      3.18 o
   6   3   6       15.25       14.76      2.10 o
   7   3   6       12.33       18.97      3.35 o
   8   3   6        6.32        1.97      3.27 o
   9   3   6        0.76        0.05      2.93 o
  -7   4   6       30.56       32.03      8.65 o
  -6   4   6       31.55       29.49      6.14 o
  -5   4   6       31.98       36.20      4.63 o
  -4   4   6        6.93        4.71      3.11 o
  -3   4   6      257.65      234.13      5.44 o
  -2   4   6       94.29       94.26      3.36 o
  -1   4   6      238.58      212.05      5.28 o
   0   4   6     4291.28     4437.12     82.87 o
   1   4   6     4045.65     4617.85     64.62 o
   2   4   6      579.68      622.95      9.96 o
   3   4   6      488.20      499.51      8.23 o
   4   4   6      165.99      165.85      3.39 o
   5   4   6       30.91       26.44      2.06 o
   6   4   6      106.27      102.22      6.96 o
   7   4   6       28.68       33.33      2.79 o
   8   4   6        4.06        1.09      3.05 o
   9   4   6        4.88        0.24      3.48 o
  -6   5   6        0.37        2.61      8.99 o
  -5   5   6       78.45       72.50      5.63 o
  -4   5   6       33.28       32.41      3.89 o
  -3   5   6      259.69      255.33      7.70 o
  -2   5   6      259.46      232.51      7.11 o
  -1   5   6      415.59      385.69      8.51 o
   0   5   6       81.23       75.29      3.08 o
   1   5   6      161.58      172.13      4.81 o
   2   5   6      882.29      889.61     13.17 o
   3   5   6      440.50      446.06      7.27 o
   4   5   6       44.16       41.46      1.92 o
   5   5   6      229.28      219.15      4.16 o
   6   5   6       23.86       24.32      3.33 o
   7   5   6      108.78      116.53      4.72 o
   8   5   6        0.11       -1.16      3.90 o
   9   5   6        2.33        2.62      4.79 o
  -6   6   6        4.23       -5.26      6.97 o
  -5   6   6       19.24       12.15     10.14 o
  -4   6   6       10.56       16.71      4.91 o
  -3   6   6        3.04        1.38      3.76 o
  -2   6   6       72.60       64.17      4.24 o
  -1   6   6      156.08      145.10      5.07 o
   0   6   6      240.16      211.07      5.87 o
   1   6   6      759.57      780.88     15.73 o
   2   6   6      351.99      361.88      7.89 o
   3   6   6      241.32      239.73      5.19 o
   4   6   6       35.81       33.23      2.13 o
   5   6   6        6.89        4.23      2.23 o
   6   6   6       34.67       37.00      2.73 o
   7   6   6      140.91      144.03      9.70 o
   8   6   6        1.02       -3.62      4.34 o
   9   6   6        5.45       -8.12      8.12 o
  -5   7   6        0.15       -7.31      7.31 o
  -4   7   6       23.19       22.58      5.81 o
  -3   7   6       71.21       75.95      6.15 o
  -2   7   6      151.70      145.66      8.55 o
  -1   7   6      248.09      235.07      7.97 o
   0   7   6      209.04      202.79      7.20 o
   1   7   6       45.32       44.57      3.20 o
   2   7   6       58.64       54.11      3.66 o
   3   7   6      519.72      503.20     12.44 o
   4   7   6      113.46      108.64      3.80 o
   5   7   6       86.18       76.81      3.83 o
   6   7   6        2.89        2.51      3.78 o
   7   7   6       13.68       13.45      3.35 o
   8   7   6        2.07        2.30      4.85 o
  -4   8   6       17.10       16.86      8.22 o
  -3   8   6       12.39       16.38      6.11 o
  -2   8   6       99.34       83.48      5.78 o
  -1   8   6       79.72       90.18      7.79 o
   0   8   6      122.85      101.66     13.31 o
   1   8   6      259.07      235.04      7.93 o
   2   8   6       39.58       35.51      4.00 o
   3   8   6        1.15       -3.36      3.36 o
   4   8   6        0.37       -2.96      3.25 o
   5   8   6        7.98        1.25      3.38 o
   6   8   6        4.18        0.63      3.75 o
   7   8   6        3.81        5.77      5.28 o
   8   8   6        1.58       -2.60      6.15 o
  -3   9   6       29.97       31.24     13.46 o
  -2   9   6       59.37       54.58      9.17 o
  -1   9   6       78.80       79.18      8.57 o
   0   9   6      255.77      234.56     10.20 o
   1   9   6       71.92       58.70      6.44 o
   2   9   6        9.84        0.50      5.46 o
   3   9   6       58.01       40.44      5.98 o
   4   9   6        0.78       -3.86      3.86 o
   5   9   6        1.24       -2.66      4.02 o
   6   9   6        2.71        2.57      4.14 o
   7   9   6        0.30        1.44      4.71 o
  -1  10   6        6.66        6.48      8.75 o
   0  10   6       20.78       11.45      6.82 o
   1  10   6       21.42       13.13      8.45 o
   2  10   6       34.92       23.77      6.58 o
   3  10   6        5.14       -3.22      7.15 o
   4  10   6        0.05       -5.36      5.36 o
   5  10   6        0.88        0.88      6.17 o
  -3  -8   7       22.92       38.28     11.64 o
  -2  -8   7       53.61       68.53      8.21 o
  -1  -8   7      112.02      126.22      8.48 o
   0  -8   7       82.66       83.85      8.16 o
  -5  -7   7        0.10        4.08      5.57 o
  -4  -7   7       10.00       20.87      5.16 o
  -3  -7   7      123.24      139.67      6.83 o
  -2  -7   7       42.59       48.41      6.26 o
  -1  -7   7       98.73       98.56      7.32 o
   0  -7   7      132.01      149.28     10.22 o
   1  -7   7      112.72      114.04      7.80 o
   2  -7   7      121.06      125.16     10.16 o
   3  -7   7        8.11       -9.64     12.61 o
  -6  -6   7       36.42       62.85     11.85 o
  -5  -6   7       33.65       40.91      5.28 o
  -4  -6   7        1.43        5.23      4.48 o
  -3  -6   7      117.64      108.96      5.05 o
  -2  -6   7       79.57       78.88      5.78 o
  -1  -6   7      277.54      271.98      9.04 o
   0  -6   7      348.64      331.23     10.02 o
   1  -6   7      175.73      179.61      8.32 o
   2  -6   7      144.63      158.09     18.96 o
   3  -6   7       23.16       19.03     11.08 o
   4  -6   7       14.78       36.52      7.80 o
  -7  -5   7        0.72        0.78      5.68 o
  -6  -5   7        5.63        9.46      5.23 o
  -5  -5   7        0.34       -4.24      4.24 o
  -4  -5   7       39.47       45.87      3.58 o
  -3  -5   7      317.11      327.38      7.61 o
  -2  -5   7      153.70      170.24      5.70 o
  -1  -5   7      360.81      325.07      8.17 o
   0  -5   7      108.24      118.19      4.51 o
   1  -5   7       32.64       39.97      3.88 o
   2  -5   7      284.80      278.65      9.94 o
   3  -5   7       50.37       55.54      8.78 o
   4  -5   7       18.64       35.24      6.90 o
   5  -5   7        2.38        2.01      8.29 o
  -7  -4   7        1.00       -1.20      3.98 o
  -6  -4   7        1.95        8.48      3.70 o
  -5  -4   7       57.04       59.62      3.65 o
  -4  -4   7      111.21      122.34      4.04 o
  -3  -4   7        2.98        0.33      2.06 o
  -2  -4   7        8.67        0.56      2.32 o
  -1  -4   7      635.24      581.18     12.24 o
   0  -4   7      552.90      568.82     11.99 o
   1  -4   7      358.43      338.95      7.15 o
   2  -4   7      182.29      179.07      5.21 o
   3  -4   7        0.91       -2.56      3.53 o
   4  -4   7       11.75       12.84      5.50 o
   5  -4   7        0.13       -1.06     11.71 o
   6  -4   7        2.92       13.31      9.97 o
  -8  -3   7        6.90       21.83     10.68 o
  -7  -3   7        0.19        0.23      4.12 o
  -6  -3   7       15.72       23.69      4.48 o
  -5  -3   7        4.23        7.39      3.14 o
  -4  -3   7      172.59      180.76      4.76 o
  -3  -3   7      947.86      896.54     16.31 o
  -2  -3   7      988.76      953.46     18.80 o
  -1  -3   7      384.79      367.71      6.91 o
   0  -3   7      237.73      231.08      4.97 o
   1  -3   7      135.61      121.61      3.50 o
   2  -3   7      204.78      194.49      4.30 o
   3  -3   7      233.77      210.44      6.14 o
   4  -3   7       99.86       92.70      4.11 o
   5  -3   7        1.70        0.44      3.01 o
   6  -3   7       20.70       21.78      3.11 o
   7  -3   7       18.90       26.73      7.45 o
  -8  -2   7       12.81       10.71      4.18 o
  -7  -2   7       10.74       10.04      3.97 o
  -6  -2   7      173.72      195.33      7.03 o
  -5  -2   7       36.75       35.98      3.69 o
  -4  -2   7      215.70      222.43      9.29 o
  -3  -2   7      331.62      340.19      7.80 o
  -2  -2   7      454.27      447.30      8.64 o
  -1  -2   7      593.29      571.94      9.10 o
   0  -2   7     1079.23     1117.90     18.32 o
   1  -2   7      357.75      338.25      6.24 o
   2  -2   7        2.62        1.01      2.29 o
   3  -2   7      278.41      269.37      6.27 o
   4  -2   7       96.20       81.19      3.02 o
   5  -2   7        0.42       -1.21      1.89 o
   6  -2   7       20.61       23.41      3.88 o
  -8  -1   7        3.57        7.11      5.09 o
  -7  -1   7       16.55       23.43      4.86 o
  -6  -1   7        1.78        2.66      3.38 o
  -5  -1   7       39.89       48.76      2.74 o
  -4  -1   7      468.59      489.02     10.45 o
  -3  -1   7       84.09       87.11      2.93 o
  -2  -1   7      613.53      613.54     12.38 o
  -1  -1   7      883.98      938.15     18.16 o
   0  -1   7      265.98      249.63      4.25 o
   1  -1   7        3.44        4.40      1.19 o
   2  -1   7      122.07      105.73      2.95 o
   3  -1   7       19.42       16.20      1.57 o
   4  -1   7      228.63      206.58      5.00 o
   5  -1   7      110.39      111.48      4.96 o
   6  -1   7        4.35       -4.83     11.57 o
   7  -1   7        2.26        7.95     13.51 o
   8  -1   7       18.19       12.84     16.13 o
  -8   0   7        1.50       -4.55      4.55 o
  -7   0   7        1.46       -1.25      5.46 o
  -6   0   7       47.87       51.13      4.82 o
  -5   0   7      109.64      103.14      4.99 o
  -4   0   7      124.24      131.97      3.77 o
  -3   0   7      416.82      411.41      8.84 o
  -2   0   7     1246.47     1395.83     26.67 o
  -1   0   7       15.88       14.04      1.78 o
   0   0   7      532.26      582.84      8.63 o
   1   0   7      527.74      601.99      9.49 o
   2   0   7      114.23      121.00      3.08 o
   3   0   7       25.25       22.11      1.46 o
   4   0   7       24.23       24.18      2.41 o
   5   0   7       38.61       31.32     10.82 o
   6   0   7      139.75      135.21     15.23 o
   7   0   7        1.02        7.30     13.57 o
   8   0   7        4.08      -15.37     15.37 o
  -8   1   7        1.73       -6.30      6.30 o
  -7   1   7        4.62       13.41     19.88 o
  -6   1   7        0.84        0.51      4.19 o
  -5   1   7      130.37      128.84      4.47 o
  -4   1   7      102.92      102.55      3.38 o
  -3   1   7       10.26        7.60      2.17 o
  -2   1   7      324.28      343.88      7.51 o
  -1   1   7      329.98      341.80      6.10 o
   0   1   7     1460.48     1709.56     24.31 o
   1   1   7        6.08        5.52      1.04 o
   2   1   7      178.55      211.91      4.53 o
   3   1   7        0.86        0.79      1.25 o
   4   1   7       99.26       75.11      3.51 o
   5   1   7       17.68       18.26     10.79 o
   6   1   7       54.44       29.61     12.50 o
   7   1   7       63.62       50.34     14.66 o
   8   1   7       55.63       25.51     16.74 o
  -7   2   7        0.40       -5.98      5.98 o
  -6   2   7        0.73        0.08      4.37 o
  -5   2   7       24.85       21.83      3.50 o
  -4   2   7       55.93       57.39      4.87 o
  -3   2   7     1052.52     1038.27     22.70 o
  -2   2   7      605.85      623.54     12.53 o
  -1   2   7       21.30       19.57      1.93 o
   0   2   7      152.89      204.20      4.42 o
   1   2   7       11.38       13.94      1.30 o
   2   2   7       24.04       34.13      1.30 o
   3   2   7        7.91        9.11      1.17 o
   4   2   7      212.97      201.05      7.38 o
   5   2   7       49.84       51.76      4.88 o
   6   2   7       96.06      104.93     14.97 o
   7   2   7       30.45        3.34     13.79 o
   8   2   7        2.93      -13.32     15.90 o
   9   2   7        0.06      -17.42     18.74 o
  -7   3   7      124.24      121.45     12.81 o
  -6   3   7      146.84      142.99     10.83 o
  -5   3   7      111.46      112.96      5.85 o
  -4   3   7       41.24       38.89      3.52 o
  -3   3   7       91.73       82.01      3.82 o
  -2   3   7       16.84       17.34      2.16 o
  -1   3   7      200.15      233.41      5.61 o
   0   3   7      499.95      546.98     11.00 o
   1   3   7       65.11       74.04      2.17 o
   2   3   7      319.90      351.03      6.01 o
   3   3   7      512.76      547.97      8.96 o
   4   3   7      358.54      357.56      9.79 o
   5   3   7       12.57       13.73      2.04 o
   6   3   7       43.51       49.43      3.57 o
   7   3   7        5.50        8.38      3.21 o
   8   3   7        6.11       12.22     16.55 o
   9   3   7       13.16       11.41     19.72 o
  -7   4   7       11.05        6.31      6.75 o
  -6   4   7       10.77        5.36      6.11 o
  -5   4   7      165.48      169.84      9.12 o
  -4   4   7       21.75       22.97      3.55 o
  -3   4   7      120.08      114.17      4.04 o
  -2   4   7      157.01      155.58      4.73 o
  -1   4   7       25.87       22.31      2.26 o
   0   4   7      722.08      747.65     14.81 o
   1   4   7      672.49      707.74     11.12 o
   2   4   7       44.65       50.95      1.91 o
   3   4   7      128.46      138.41      3.19 o
   4   4   7      230.03      238.41      4.59 o
   5   4   7      142.61      147.37      4.04 o
   6   4   7       98.81      105.09      7.57 o
   7   4   7       32.45       42.49      2.96 o
   8   4   7        5.07        8.61      2.91 o
   9   4   7        5.43        1.71      3.80 o
  -6   5   7       20.09       11.68      6.59 o
  -5   5   7       38.57       37.85      5.35 o
  -4   5   7        2.95        0.35      3.70 o
  -3   5   7       69.69       73.15      4.33 o
  -2   5   7        4.25       -1.28      2.44 o
  -1   5   7       58.24       71.19      3.19 o
   0   5   7      328.31      349.92      7.91 o
   1   5   7        2.04        0.42      1.91 o
   2   5   7      216.01      230.70      4.58 o
   3   5   7      333.34      351.39      6.08 o
   4   5   7      236.24      243.46      5.47 o
   5   5   7       44.57       45.42      2.50 o
   6   5   7        5.97        3.25      2.78 o
   7   5   7        3.05        2.38      3.00 o
   8   5   7        0.72        1.68      3.84 o
   9   5   7        8.01        7.99      4.84 o
  -5   6   7        0.64        7.65      6.58 o
  -4   6   7       48.53       45.34      5.53 o
  -3   6   7      253.44      236.85      8.12 o
  -2   6   7        0.12       -3.45      3.45 o
  -1   6   7        0.01        0.52      2.61 o
   0   6   7        1.31       -0.85      2.49 o
   1   6   7       67.66       76.72      3.82 o
   2   6   7       41.88       39.18      2.48 o
   3   6   7       11.79       16.23      2.29 o
   4   6   7       32.61       37.96      2.65 o
   5   6   7      295.14      307.67      6.29 o
   6   6   7      242.78      245.03      9.05 o
   7   6   7       31.50       36.47      4.37 o
   8   6   7        0.29        2.65      4.47 o
  -5   7   7        4.23       -1.44      7.54 o
  -4   7   7        0.88       -0.87      5.65 o
  -3   7   7        0.21       -0.70      5.10 o
  -2   7   7        1.34        0.13      4.08 o
  -1   7   7        7.23        0.01      3.83 o
   0   7   7      114.53      117.61      4.66 o
   1   7   7      108.82      123.54      5.16 o
   2   7   7       87.09      103.17      6.57 o
   3   7   7      343.64      366.71      8.35 o
   4   7   7      144.30      146.25      5.43 o
   5   7   7        8.33        9.16      3.30 o
   6   7   7        3.14        3.66      3.32 o
   7   7   7       83.64       86.10      5.67 o
   8   7   7       18.02       12.93      6.95 o
  -4   8   7        0.07        4.30     12.39 o
  -3   8   7        0.23       -7.63      7.63 o
  -2   8   7        2.47       -5.68      5.68 o
  -1   8   7       15.72       17.13      5.55 o
   0   8   7       17.99       16.63      5.28 o
   1   8   7       11.99       17.72      3.85 o
   2   8   7       93.80       91.36      4.86 o
   3   8   7       73.81       77.61      4.06 o
   4   8   7       11.85       11.56      3.65 o
   5   8   7       34.46       36.23      5.02 o
   6   8   7        0.44       -1.47      4.82 o
   7   8   7        5.39        2.64      4.55 o
  -2   9   7        0.14       -8.11      8.11 o
  -1   9   7       43.81       40.77      6.79 o
   0   9   7       84.57       80.13      7.27 o
   1   9   7       55.39       55.26      6.58 o
   2   9   7       44.57       44.70      6.12 o
   3   9   7        6.19        1.40      4.61 o
   4   9   7       11.16       14.26      4.16 o
   5   9   7       39.19       36.77      4.58 o
   6   9   7        2.11       -0.14      4.26 o
   7   9   7        2.23       -5.19      6.06 o
  -1  10   7        7.65       -2.89      8.97 o
   0  10   7        0.91        2.11      6.90 o
   1  10   7       29.18       28.05      7.06 o
   2  10   7       60.63       51.81     10.56 o
   3  10   7       31.14       23.67      7.78 o
   4  10   7       20.99       21.60      6.22 o
   5  10   7        0.61       -0.31      5.09 o
  -4  -7   8        0.58        1.06      5.24 o
  -3  -7   8        0.03        0.60      6.17 o
  -2  -7   8        1.54        2.27      5.97 o
  -1  -7   8       51.28       66.87      5.98 o
   0  -7   8       10.83       10.11      6.68 o
   1  -7   8       47.71       54.06      7.11 o
   2  -7   8       59.57       63.32     14.52 o
  -5  -6   8       14.13        9.62      5.06 o
  -4  -6   8        1.57        5.37      4.69 o
  -3  -6   8        4.51        2.37      4.50 o
  -2  -6   8        6.68        9.65      4.57 o
  -1  -6   8       95.31       93.58      5.75 o
   0  -6   8       32.89       27.41      4.77 o
   1  -6   8      219.59      207.07      9.20 o
   2  -6   8       91.76       96.58     13.64 o
   3  -6   8       65.30       68.84      9.92 o
  -6  -5   8        1.99        3.73      5.63 o
  -5  -5   8        1.36        5.72      4.61 o
  -4  -5   8        5.17       12.91      4.35 o
  -3  -5   8        0.16        1.67      3.96 o
  -2  -5   8       27.07       29.98      3.76 o
  -1  -5   8       41.19       46.80      4.25 o
   0  -5   8        8.81        9.95      3.83 o
   1  -5   8      313.65      308.65     11.08 o
   2  -5   8      192.22      185.76      8.05 o
   3  -5   8      191.86      189.66     10.19 o
   4  -5   8      135.52      143.21      9.41 o
   5  -5   8       20.64       23.32      7.36 o
  -7  -4   8        0.16       -2.49      5.00 o
  -6  -4   8        1.80        0.34      4.58 o
  -5  -4   8        0.24        2.20      3.75 o
  -4  -4   8        0.91       -0.58      3.80 o
  -3  -4   8      102.92       76.70      4.05 o
  -2  -4   8       43.73       38.19      3.32 o
  -1  -4   8      271.68      278.33      9.76 o
   0  -4   8      127.17      123.37      4.47 o
   1  -4   8      316.82      291.05      8.39 o
   2  -4   8      126.11      141.21      6.31 o
   3  -4   8      276.04      292.36     12.53 o
   4  -4   8      171.68      170.85     11.14 o
   5  -4   8       45.38       58.21      6.96 o
   6  -4   8       57.30       70.86      7.32 o
  -7  -3   8        0.07        3.47      5.38 o
  -6  -3   8        0.74        7.16      4.00 o
  -5  -3   8       16.78       19.68      3.45 o
  -4  -3   8       74.73       79.49      4.38 o
  -3  -3   8      183.11      191.53      5.37 o
  -2  -3   8      134.50      132.27      5.21 o
  -1  -3   8       84.16       88.49      3.58 o
   0  -3   8      780.86      766.13     16.54 o
   1  -3   8     1020.80      987.64     17.69 o
   2  -3   8      202.20      201.88      5.42 o
   3  -3   8      351.10      352.14     10.36 o
   4  -3   8      312.83      312.55      9.61 o
   5  -3   8       85.89       91.86      4.52 o
   6  -3   8       15.95       20.69      3.37 o
  -7  -2   8       15.74       23.97      4.10 o
  -6  -2   8        2.13        2.65      3.78 o
  -5  -2   8       10.00       15.25      3.19 o
  -4  -2   8      150.21      173.79      5.63 o
  -3  -2   8        8.53       10.64      2.33 o
  -2  -2   8      405.89      410.61      8.23 o
  -1  -2   8      576.31      593.91     10.21 o
   0  -2   8      377.42      384.78      6.66 o
   1  -2   8      788.33      792.44     13.30 o
   2  -2   8      980.81      941.02     15.58 o
   3  -2   8      167.72      159.29      5.07 o
   4  -2   8        3.42        2.86      2.11 o
   5  -2   8       21.82       21.49      3.63 o
   6  -2   8       25.31       30.89      3.88 o
   7  -2   8        0.64        6.63      2.94 o
  -7  -1   8        2.19        1.29      6.31 o
  -6  -1   8       10.82       11.24      3.75 o
  -5  -1   8       23.35       32.02      3.56 o
  -4  -1   8        3.38        5.61      2.38 o
  -3  -1   8       38.13       44.16      3.19 o
  -2  -1   8     1224.00     1251.17     24.15 o
  -1  -1   8      317.77      318.70      6.52 o
   0  -1   8      280.85      269.40      5.01 o
   1  -1   8      518.88      491.86      8.04 o
   2  -1   8      578.87      558.45      9.66 o
   3  -1   8      507.66      499.24      9.53 o
   4  -1   8      297.89      269.43      5.63 o
   5  -1   8       25.26       26.96      2.01 o
   6  -1   8        0.42       10.51     12.14 o
   7  -1   8        0.29       -0.76     14.05 o
  -7   0   8        9.99        7.94      6.02 o
  -6   0   8        0.37       -3.48      4.42 o
  -5   0   8        9.18        7.26      3.48 o
  -4   0   8       20.85       26.11      3.55 o
  -3   0   8      220.34      222.07      5.88 o
  -2   0   8      195.75      185.82      5.18 o
  -1   0   8      750.93      743.94     14.73 o
   0   0   8     3644.82     3946.73     58.65 o
   1   0   8      957.29      996.95     14.47 o
   2   0   8      706.63      670.11     11.30 o
   3   0   8      641.71      625.42     11.55 o
   4   0   8      310.33      295.39      6.56 o
   5   0   8      102.89       99.84      4.65 o
   6   0   8       47.34       42.90     13.48 o
   7   0   8       29.85       29.13     15.11 o
   8   0   8        0.06      -11.55     16.69 o
  -7   1   8        9.26        8.93      6.24 o
  -6   1   8        9.11        7.20      4.58 o
  -5   1   8        0.56       -2.20      3.62 o
  -4   1   8        1.08       -1.53      2.87 o
  -3   1   8      143.46      131.80      3.77 o
  -2   1   8      221.46      197.70      5.33 o
  -1   1   8      922.91      923.69     16.35 o
   0   1   8     1430.16     1455.18     20.88 o
   1   1   8      847.28      877.21     14.85 o
   2   1   8     1781.02     1885.07     30.52 o
   3   1   8      357.26      339.61      8.52 o
   4   1   8      147.89      120.81      3.53 o
   5   1   8       54.96       52.26      3.07 o
   6   1   8        3.36       11.18     12.78 o
   7   1   8        6.41       -1.55     14.95 o
   8   1   8        1.21       -2.16     17.17 o
  -7   2   8        5.09        2.16      6.39 o
  -6   2   8        6.46        5.19      4.84 o
  -5   2   8       48.44       59.13      4.32 o
  -4   2   8      219.73      241.09      7.43 o
  -3   2   8      238.25      234.19      6.11 o
  -2   2   8      123.48      112.36      3.80 o
  -1   2   8     1022.06     1006.32     19.53 o
   0   2   8      572.93      568.90      9.69 o
   1   2   8      593.55      620.92     13.59 o
   2   2   8     1297.36     1402.55     22.98 o
   3   2   8      103.00       95.39      3.64 o
   4   2   8      171.38      154.81      4.77 o
   5   2   8      113.18      109.80      5.36 o
   6   2   8        0.10        2.06      6.49 o
   7   2   8        1.86       12.36     15.14 o
   8   2   8        2.25        8.29     17.42 o
  -7   3   8        4.54        7.05      6.81 o
  -6   3   8       79.62       94.45      6.38 o
  -5   3   8       23.01       26.13      4.72 o
  -4   3   8       22.95       24.03      3.54 o
  -3   3   8      520.95      508.99     10.87 o
  -2   3   8      451.56      466.64      9.97 o
  -1   3   8      777.58      791.34     15.68 o
   0   3   8      578.80      626.51     11.46 o
   1   3   8      873.48     1010.58     15.54 o
   2   3   8      257.12      296.48      5.38 o
   3   3   8        3.50        1.18      1.80 o
   4   3   8      180.71      165.28      4.41 o
   5   3   8        4.72        4.88      1.97 o
   6   3   8        0.49        2.17      3.21 o
   7   3   8       30.26       35.27      4.70 o
   8   3   8        3.04      -10.14     17.78 o
  -6   4   8       16.24       15.83      6.56 o
  -5   4   8       18.50       30.12      6.48 o
  -4   4   8       50.66       57.37      4.27 o
  -3   4   8      242.24      244.63      7.58 o
  -2   4   8       78.37       78.56      3.41 o
  -1   4   8      424.81      398.94      8.78 o
   0   4   8       12.76        7.40      1.67 o
   1   4   8      333.60      333.53      6.32 o
   2   4   8      553.98      651.17      9.96 o
   3   4   8       45.40       45.01      1.96 o
   4   4   8       14.63       18.17      1.99 o
   5   4   8       28.55       32.94      2.48 o
   6   4   8        3.67        3.13      2.53 o
   7   4   8        3.20        1.97      2.63 o
   8   4   8        1.11       -0.52      2.89 o
  -6   5   8        1.77       -0.74      8.95 o
  -5   5   8        7.00        1.05      5.06 o
  -4   5   8       78.93       78.92      5.73 o
  -3   5   8      178.45      171.48      6.44 o
  -2   5   8       78.38       84.16      3.73 o
  -1   5   8     1394.44     1342.48     26.02 o
   0   5   8      334.03      314.17      7.44 o
   1   5   8       67.14       70.37      2.85 o
   2   5   8       68.66       68.76      2.64 o
   3   5   8      299.67      291.65      5.41 o
   4   5   8      158.18      152.29      3.69 o
   5   5   8        0.15       -0.76      2.74 o
   6   5   8        7.59        6.53      2.99 o
   7   5   8        0.43       -2.39      3.09 o
   8   5   8        0.05        3.50      3.88 o
  -5   6   8        8.70        9.40      6.95 o
  -4   6   8       89.96       93.81      6.55 o
  -3   6   8       58.54       66.42      4.85 o
  -2   6   8      134.01      130.57      5.61 o
  -1   6   8      650.94      603.30     14.15 o
   0   6   8      243.35      222.69      6.31 o
   1   6   8      826.63      813.41     16.45 o
   2   6   8       71.99       69.35      3.52 o
   3   6   8       25.79       37.53      2.93 o
   4   6   8        1.71       -1.60      2.88 o
   5   6   8        0.10        0.27      2.91 o
   6   6   8        9.99       18.19      6.07 o
   7   6   8        9.30       11.61      4.17 o
   8   6   8        4.64       -0.67      4.41 o
  -4   7   8        8.34        4.41      5.92 o
  -3   7   8       54.88       58.17      6.13 o
  -2   7   8       72.76       66.62      5.17 o
  -1   7   8       35.49       34.62      5.20 o
   0   7   8       10.50        9.53      3.56 o
   1   7   8      179.93      160.19      6.09 o
   2   7   8        0.76        0.11      3.26 o
   3   7   8        0.05       -0.26      2.94 o
   4   7   8        4.55       11.28      3.40 o
   5   7   8       25.65       30.79      3.66 o
   6   7   8        7.45        8.55      3.42 o
   7   7   8       25.96       25.73      4.82 o
   8   7   8        7.23       10.78      5.70 o
  -3   8   8        4.83        3.06      7.83 o
  -2   8   8       12.68       11.89      6.20 o
  -1   8   8       48.23       33.09      5.98 o
   0   8   8       19.71       11.93      5.44 o
   1   8   8       13.86        9.30      3.90 o
   2   8   8       17.51       13.00      3.89 o
   3   8   8       33.35       17.89      3.93 o
   4   8   8        6.48        9.84      4.07 o
   5   8   8        4.92        5.98      3.84 o
   6   8   8        6.21        0.72      3.90 o
   7   8   8        1.66        4.40      3.81 o
  -2   9   8       11.48        0.66      8.65 o
  -1   9   8        1.48        0.72      6.46 o
   0   9   8        7.48        0.58      6.19 o
   1   9   8        0.19       -5.76      5.76 o
   2   9   8        0.16       -5.53      5.53 o
   3   9   8        3.52       -1.17      4.16 o
   4   9   8        0.76       -6.84      8.21 o
   5   9   8        0.07       -4.22      4.22 o
   6   9   8        1.57       -1.99      4.36 o
   0  10   8        5.18       -7.00      7.00 o
   1  10   8        4.92        0.62      6.80 o
   2  10   8        0.49       -7.67      7.67 o
   3  10   8        7.53       -1.59      6.09 o
   4  10   8       11.06        1.36     10.91 o
   5  10   8        0.84        0.04      5.29 o
  -2  -7   9        6.78        4.52      6.58 o
  -1  -7   9       31.92       17.86     14.02 o
   0  -7   9       37.48       53.01      7.79 o
  -4  -6   9       26.33       26.89      5.28 o
  -3  -6   9       47.49       40.77      6.43 o
  -2  -6   9       40.01       39.50      6.20 o
  -1  -6   9       99.41       98.94      6.15 o
   0  -6   9       22.18       15.05      6.51 o
   1  -6   9        8.97        6.61      6.17 o
   2  -6   9        2.21       -0.33     11.83 o
   3  -6   9       31.65       35.34     13.04 o
  -5  -5   9        0.31        5.17      4.89 o
  -4  -5   9       64.41       63.43      5.42 o
  -3  -5   9      115.71      113.89      6.69 o
  -2  -5   9       11.41       13.63      3.78 o
  -1  -5   9      112.30      103.53      6.21 o
   0  -5   9       41.42       45.11      5.13 o
   1  -5   9        7.06        1.74      5.37 o
   2  -5   9        5.83        3.36      5.04 o
   3  -5   9       17.92       13.48      7.02 o
   4  -5   9       24.12       22.77      7.46 o
  -6  -4   9       22.78       32.95      5.20 o
  -5  -4   9       23.13       28.85      4.83 o
  -4  -4   9       45.41       44.74      4.66 o
  -3  -4   9       77.93       66.13      4.70 o
  -2  -4   9      247.23      242.52      7.06 o
  -1  -4   9      237.81      226.69      6.73 o
   0  -4   9       28.54       20.27      3.77 o
   1  -4   9       25.61       13.71      3.60 o
   2  -4   9       11.37        5.00      4.49 o
   3  -4   9       93.51       87.97      7.39 o
   4  -4   9        3.18       -5.47      6.14 o
   5  -4   9       26.25       33.59      6.90 o
  -7  -3   9        0.07       -3.71      7.74 o
  -6  -3   9       81.44       81.98      6.63 o
  -5  -3   9        3.01       -3.10      3.69 o
  -4  -3   9        1.07       -2.57      4.00 o
  -3  -3   9       34.24       29.95      3.55 o
  -2  -3   9       18.22       16.26      5.03 o
  -1  -3   9       54.25       53.15      3.89 o
   0  -3   9       48.05       48.84      4.84 o
   1  -3   9        6.92       -4.45      4.45 o
   2  -3   9      302.98      287.19      9.49 o
   3  -3   9       93.30       77.32     11.15 o
   4  -3   9       19.92       13.95      5.33 o
   5  -3   9      103.53      104.49      9.51 o
   6  -3   9        3.08        1.77      5.75 o
  -7  -2   9        1.59        3.94      5.94 o
  -6  -2   9        0.28        5.90      6.92 o
  -5  -2   9        0.94        0.72      3.28 o
  -4  -2   9      466.09      459.40     10.39 o
  -3  -2   9        1.07        0.21      2.85 o
  -2  -2   9      154.88      149.35      5.81 o
  -1  -2   9      116.45      118.57      4.19 o
   0  -2   9       81.27       73.06      2.55 o
   1  -2   9       47.83       51.55      2.17 o
   2  -2   9       60.27       58.62      2.88 o
   3  -2   9        2.69        0.52      2.78 o
   4  -2   9      270.54      276.30      8.11 o
   5  -2   9       87.82       84.28      4.57 o
   6  -2   9        7.90       10.11      3.02 o
   7  -2   9        5.95        5.62      6.88 o
  -7  -1   9       23.32        6.17     11.91 o
  -6  -1   9       13.55        7.48      4.91 o
  -5  -1   9        9.54        7.82      3.88 o
  -4  -1   9       45.06       46.58      3.93 o
  -3  -1   9       53.21       56.17      4.40 o
  -2  -1   9      613.21      641.63     13.26 o
  -1  -1   9       32.30       40.59      2.81 o
   0  -1   9      195.96      177.63      4.78 o
   1  -1   9       20.23       22.41      1.71 o
   2  -1   9      657.63      652.35     10.48 o
   3  -1   9      379.58      359.24      7.90 o
   4  -1   9       50.14       46.67      3.30 o
   5  -1   9        4.28        3.13      3.30 o
   6  -1   9      130.68      146.02      8.85 o
  -7   0   9        0.08        5.28      9.54 o
  -6   0   9       16.76       11.45      4.97 o
  -5   0   9       61.91       51.78      4.37 o
  -4   0   9       87.97       78.38      4.41 o
  -3   0   9       48.97       48.99      3.15 o
  -2   0   9        0.73        1.64      2.38 o
  -1   0   9       74.18       77.00      2.90 o
   0   0   9       34.03       34.29      2.04 o
   1   0   9       85.74       81.11      2.50 o
   2   0   9      545.65      526.79      8.61 o
   3   0   9      238.12      227.13      5.24 o
   4   0   9     1014.50      984.19     19.26 o
   5   0   9      410.45      395.59      9.80 o
   6   0   9        8.38       21.32     13.57 o
   7   0   9       20.32       17.11     15.25 o
  -7   1   9       19.46       16.17     11.03 o
  -6   1   9        8.19        5.25      4.95 o
  -5   1   9        1.67       -0.28      3.77 o
  -4   1   9       19.19       23.05      3.59 o
  -3   1   9       25.09       26.89      2.87 o
  -2   1   9       49.39       52.84      2.94 o
  -1   1   9        9.33       10.52      2.67 o
   0   1   9      227.17      223.23      4.61 o
   1   1   9      734.27      759.94     13.61 o
   2   1   9      520.57      504.08      8.69 o
   3   1   9      270.04      249.66      6.24 o
   4   1   9      379.33      334.52      8.53 o
   5   1   9       34.63       38.26      2.71 o
   6   1   9       55.24       66.67     15.00 o
   7   1   9       35.54       40.20     15.84 o
   8   1   9        3.13        2.02     17.31 o
  -7   2   9        2.44        2.64      6.75 o
  -6   2   9        3.29        9.00      5.55 o
  -5   2   9       49.80       42.19      4.45 o
  -4   2   9        0.23       -3.11      3.38 o
  -3   2   9       19.16       18.61      2.80 o
  -2   2   9        0.05       -1.38      2.34 o
  -1   2   9       94.89       84.41      3.76 o
   0   2   9       17.00       12.96      1.65 o
   1   2   9      214.16      214.22      4.50 o
   2   2   9      385.46      396.27     10.74 o
   3   2   9      213.73      203.59      6.24 o
   4   2   9      307.12      288.27      6.79 o
   5   2   9      177.99      161.38      5.23 o
   6   2   9       99.74       91.01      4.33 o
   7   2   9        0.40      -15.11     15.11 o
   8   2   9        2.68      -10.90     17.73 o
  -6   3   9        7.44       12.88      5.41 o
  -5   3   9       12.63        6.45      4.77 o
  -4   3   9        1.53        3.48      3.56 o
  -3   3   9       38.02       42.45      4.49 o
  -2   3   9      231.71      210.57      5.90 o
  -1   3   9        1.94        9.79      2.36 o
   0   3   9       10.87        8.84      1.74 o
   1   3   9      659.61      739.33     12.49 o
   2   3   9      188.98      218.57      4.62 o
   3   3   9      458.10      432.44      6.93 o
   4   3   9      427.42      403.73      8.83 o
   5   3   9       17.68       23.00      2.78 o
   6   3   9       45.76       47.37      5.62 o
   7   3   9       61.06       72.68      7.03 o
   8   3   9       15.95       15.06     18.04 o
  -6   4   9        2.59        5.48      6.85 o
  -5   4   9       20.73       21.20      5.27 o
  -4   4   9        7.11       12.23      4.72 o
  -3   4   9       69.76       68.76      5.26 o
  -2   4   9        3.27        1.21      2.65 o
  -1   4   9      399.62      349.68      8.13 o
   0   4   9      260.72      223.64     10.49 o
   1   4   9       66.00       68.56      3.00 o
   2   4   9       46.53       57.38      2.25 o
   3   4   9      420.54      439.88      7.20 o
   4   4   9       27.49       24.40      3.07 o
   5   4   9       81.64       78.54      3.61 o
   6   4   9      128.80      130.38      4.72 o
   7   4   9        0.50       -0.21      2.85 o
   8   4   9        0.31        0.96      3.24 o
  -6   5   9       50.32       52.65     12.05 o
  -5   5   9        1.46        2.66      5.48 o
  -4   5   9       20.76       22.34      5.07 o
  -3   5   9       94.65       89.55      6.71 o
  -2   5   9      205.46      189.91      6.95 o
  -1   5   9      217.65      197.34      5.94 o
   0   5   9       47.19       42.02      4.91 o
   1   5   9     1032.79     1045.92     20.55 o
   2   5   9      372.71      401.77      7.65 o
   3   5   9      172.68      185.80      4.77 o
   4   5   9      188.03      188.96      4.83 o
   5   5   9      177.38      168.37      7.00 o
   6   5   9        3.04       -1.73      3.52 o
   7   5   9        4.72        9.49      3.39 o
   8   5   9        6.91       17.95      6.54 o
  -5   6   9        0.25        3.88     10.42 o
  -4   6   9        3.46        5.82      5.41 o
  -3   6   9       35.85       37.29      4.67 o
  -2   6   9       74.84       75.39      4.89 o
  -1   6   9        2.37        0.77      3.39 o
   0   6   9      753.55      723.22     16.79 o
   1   6   9     1238.68     1232.49     27.02 o
   2   6   9       31.71       35.85      3.13 o
   3   6   9      593.92      654.23     12.88 o
   4   6   9       98.34       94.79      4.38 o
   5   6   9       17.45       16.81      3.15 o
   6   6   9       10.41        9.20      4.38 o
   7   6   9       33.11       40.94      4.65 o
   8   6   9        0.03       -2.20      4.84 o
  -4   7   9        0.83       -7.68      7.68 o
  -3   7   9        5.95       12.81      7.20 o
  -2   7   9       71.44       75.03      6.49 o
  -1   7   9       65.76       60.60      8.06 o
   0   7   9        6.61        9.99      3.74 o
   1   7   9        7.53       14.94      3.68 o
   2   7   9      103.15      100.96      6.55 o
   3   7   9      215.60      217.99      7.44 o
   4   7   9        3.49        7.48      3.47 o
   5   7   9      149.80      144.74      5.71 o
   6   7   9        0.39        3.14      3.66 o
   7   7   9       91.18       97.58      9.14 o
  -3   8   9        2.08        3.94     11.28 o
  -2   8   9        6.80        9.53      6.28 o
  -1   8   9       16.22       15.67      6.01 o
   0   8   9       48.58       46.41      6.16 o
   1   8   9      161.45      170.92     12.89 o
   2   8   9       78.43       84.41      5.10 o
   3   8   9       43.49       37.72      4.37 o
   4   8   9        4.40       -3.81      3.81 o
   5   8   9       23.23       26.08      4.14 o
   6   8   9       21.07       18.26      4.10 o
   7   8   9       59.39       56.35      6.60 o
  -2   9   9       20.84       19.26      9.23 o
  -1   9   9       30.66       41.32      7.29 o
   0   9   9       33.13       29.75      6.82 o
   1   9   9       13.43       13.77      9.63 o
   2   9   9       20.75       12.96      7.48 o
   3   9   9       90.62       79.71      5.39 o
   4   9   9       49.86       39.41      4.88 o
   5   9   9       12.66        3.00      5.66 o
   6   9   9        0.24       -7.08      9.33 o
   0  10   9       17.58       26.08      9.50 o
   1  10   9       22.66       17.90      8.79 o
   2  10   9       13.96       -1.82      8.30 o
   3  10   9        0.35       -5.64      6.30 o
   4  10   9        0.96       -7.86      7.86 o
  -3  -6  10       24.37       31.36      6.71 o
  -2  -6  10       74.96       81.73      7.32 o
  -1  -6  10       85.97      100.99      8.11 o
   0  -6  10       64.81       68.60      7.74 o
   1  -6  10      113.29      122.44      8.39 o
  -5  -5  10        0.15        6.46     18.09 o
  -4  -5  10        2.70        6.06      4.92 o
  -3  -5  10       14.28       23.81      7.96 o
  -2  -5  10      162.68      171.89      8.21 o
  -1  -5  10      158.99      160.50      6.81 o
   0  -5  10      121.40      121.88     11.99 o
   1  -5  10      201.96      213.94      9.35 o
   2  -5  10       69.26       67.59      6.25 o
   3  -5  10       41.26       43.33      8.00 o
  -5  -4  10        3.15        5.04      4.87 o
  -4  -4  10       53.52       50.53      6.57 o
  -3  -4  10       52.96       58.33      4.91 o
  -2  -4  10       62.97       60.61      4.21 o
  -1  -4  10       65.54       62.85      5.99 o
   0  -4  10      518.62      504.49     12.91 o
   1  -4  10      546.96      504.11     15.22 o
   2  -4  10       77.19       82.95      8.72 o
   3  -4  10      104.33      117.20      8.47 o
   4  -4  10       12.64        0.05      6.64 o
  -6  -3  10        5.37        4.01      4.98 o
  -5  -3  10        0.86        2.85      4.01 o
  -4  -3  10       54.06       59.77      5.09 o
  -3  -3  10       16.78       21.55      4.67 o
  -2  -3  10      490.05      526.56     13.23 o
  -1  -3  10      286.38      287.44      8.69 o
   0  -3  10       21.36       17.44      5.74 o
   1  -3  10       43.92       41.24      4.87 o
   2  -3  10      273.41      261.98      9.32 o
   3  -3  10      293.64      273.97     13.41 o
   4  -3  10       11.93       12.11      5.81 o
   5  -3  10       14.14       21.41      6.24 o
  -6  -2  10        0.30       -5.95      7.19 o
  -5  -2  10       43.51       55.73      7.53 o
  -4  -2  10       45.65       59.23      9.60 o
  -3  -2  10       18.95       11.40      3.89 o
  -2  -2  10      183.94      168.72      5.65 o
  -1  -2  10      128.65      125.19      4.72 o
   0  -2  10      661.98      669.13     12.80 o
   1  -2  10      683.84      670.10     14.13 o
   2  -2  10       22.19       21.93      3.20 o
   3  -2  10       32.00       33.25      5.31 o
   4  -2  10       35.94       33.43      4.30 o
   5  -2  10       12.10       11.39      4.95 o
   6  -2  10        2.96        1.46      3.22 o
  -6  -1  10        0.39       -6.95      6.95 o
  -5  -1  10       17.71       23.78      5.44 o
  -4  -1  10       74.60       84.37      5.88 o
  -3  -1  10      384.27      401.29     16.02 o
  -2  -1  10      840.93      864.46     19.62 o
  -1  -1  10       80.41       82.80      4.15 o
   0  -1  10      674.07      658.35     12.56 o
   1  -1  10      282.01      279.28      5.85 o
   2  -1  10       31.67       33.84      2.41 o
   3  -1  10      342.17      339.69     12.11 o
   4  -1  10       60.59       60.86      4.91 o
   5  -1  10        2.51       -2.66      2.66 o
   6  -1  10        6.58        4.64      2.82 o
   7  -1  10       12.29       17.10      3.20 o
  -7   0  10        5.86       -0.22     11.18 o
  -6   0  10       49.48       48.19      7.89 o
  -5   0  10       40.24       49.08      5.78 o
  -4   0  10       86.55      103.77      5.11 o
  -3   0  10      182.86      180.83      5.81 o
  -2   0  10      295.31      283.32      7.30 o
  -1   0  10      182.80      184.02      5.46 o
   0   0  10      614.62      636.28     12.97 o
   1   0  10      188.06      198.04      4.48 o
   2   0  10      148.38      147.11      3.46 o
   3   0  10        0.70        1.10      2.06 o
   4   0  10      309.60      298.84      8.06 o
   5   0  10        0.62       -3.46      3.81 o
   6   0  10        0.60        2.62      2.78 o
   7   0  10       10.00        9.38     16.15 o
  -6   1  10        2.43        6.59      7.14 o
  -5   1  10       29.23       33.54      4.50 o
  -4   1  10       61.48       69.17      4.57 o
  -3   1  10       82.24       85.66      3.95 o
  -2   1  10      487.10      506.07     10.93 o
  -1   1  10      561.14      587.73     12.21 o
   0   1  10      182.62      182.16      4.68 o
   1   1  10        7.08        0.63      1.94 o
   2   1  10       78.07       88.51      2.83 o
   3   1  10       10.81       10.70      2.03 o
   4   1  10        0.36        1.33      2.33 o
   5   1  10        0.54        4.53      2.32 o
   6   1  10       66.20       65.72      5.51 o
   7   1  10        4.47       27.78     16.43 o
  -6   2  10        9.34       10.68      5.60 o
  -5   2  10       55.44       63.19      5.75 o
  -4   2  10       42.92       47.02      4.31 o
  -3   2  10      168.80      163.42      5.42 o
  -2   2  10      121.68      122.67      4.32 o
  -1   2  10      199.15      216.27      5.77 o
   0   2  10      469.68      511.73      9.01 o
   1   2  10      469.66      524.30      9.37 o
   2   2  10      117.69      134.77      3.58 o
   3   2  10        5.99        7.48      1.65 o
   4   2  10        0.36        0.54      2.16 o
   5   2  10       30.01       23.85      3.01 o
   6   2  10       21.08       26.07      2.67 o
   7   2  10        9.85      -14.69     16.83 o
   8   2  10        2.15       15.42     18.51 o
  -6   3  10        6.84       13.78      7.64 o
  -5   3  10        5.34       12.72      5.14 o
  -4   3  10        8.67       10.60      3.99 o
  -3   3  10      116.42      114.99      5.11 o
  -2   3  10       79.88       77.01      3.68 o
  -1   3  10      171.61      168.51      7.99 o
   0   3  10       43.33       45.53      2.30 o
   1   3  10      148.59      158.61      4.39 o
   2   3  10       28.76       32.24      2.09 o
   3   3  10        0.80        1.89      1.64 o
   4   3  10        0.27        0.87      2.45 o
   5   3  10       22.14       23.72      2.74 o
   6   3  10       51.95       55.39      3.88 o
   7   3  10       30.72       34.04      4.49 o
   8   3  10       20.09        4.64     19.38 o
  -6   4  10        0.63       -1.99     10.96 o
  -5   4  10        1.10       12.95      7.15 o
  -4   4  10       75.86       75.95      5.12 o
  -3   4  10      226.77      219.08      7.69 o
  -2   4  10       32.49       28.72      3.24 o
  -1   4  10      459.61      451.08     10.06 o
   0   4  10       31.50       38.49      2.91 o
   1   4  10       17.81       11.34      2.70 o
   2   4  10        8.87       11.40      1.98 o
   3   4  10       19.34       17.37      2.60 o
   4   4  10        8.51        5.34      2.23 o
   5   4  10       30.71       33.26      3.13 o
   6   4  10        9.90       12.71      3.64 o
   7   4  10       19.48       21.59      5.15 o
   8   4  10       12.72       13.37      6.22 o
  -5   5  10       39.27       54.32     15.72 o
  -4   5  10       31.22       33.11      7.17 o
  -3   5  10        7.82        7.12      4.93 o
  -2   5  10        5.25       14.44      4.54 o
  -1   5  10      160.05      168.74     10.94 o
   0   5  10        3.40       -3.21      3.21 o
   1   5  10      295.38      294.09      7.41 o
   2   5  10        2.39        3.93      2.62 o
   3   5  10      633.29      687.99     14.70 o
   4   5  10      127.57      137.82      4.98 o
   5   5  10        3.53        6.48      3.58 o
   6   5  10        0.72        1.98      5.06 o
   7   5  10        1.60        6.91      3.97 o
   8   5  10        0.11        7.74     10.44 o
  -4   6  10       33.80       44.21      7.97 o
  -3   6  10       28.59       28.28      5.71 o
  -2   6  10       39.42       49.07      5.68 o
  -1   6  10        8.10       14.26      6.01 o
   0   6  10      315.91      287.10      8.57 o
   1   6  10       21.94       15.53      3.46 o
   2   6  10       44.95       51.40      3.61 o
   3   6  10        0.85        4.08      3.31 o
   4   6  10        0.76        3.94      3.28 o
   5   6  10      203.33      217.64      6.69 o
   6   6  10       33.03       40.20      5.84 o
   7   6  10        5.02        9.35      6.25 o
   8   6  10        2.25        4.58      8.60 o
  -4   7  10        5.69       -1.32      8.12 o
  -3   7  10        1.36        2.04      7.48 o
  -2   7  10        4.31        6.92      6.12 o
  -1   7  10       73.27       70.61     11.96 o
   0   7  10       58.74       48.31      4.46 o
   1   7  10       25.73       28.31      4.06 o
   2   7  10       78.70       84.12      5.00 o
   3   7  10       17.35       18.02      3.92 o
   4   7  10       19.55       19.14      3.84 o
   5   7  10       30.71       36.54      3.96 o
   6   7  10       18.07       16.47      4.64 o
   7   7  10        0.11       -2.45      4.80 o
  -3   8  10       30.79       20.87     12.25 o
  -2   8  10       11.75        8.81      6.58 o
  -1   8  10        6.25        0.75      5.93 o
   0   8  10        0.14        0.54      5.64 o
   1   8  10        1.20       -4.18      4.18 o
   2   8  10        9.72       11.90      5.22 o
   3   8  10        8.38       11.85      5.06 o
   4   8  10       11.68       11.54      4.14 o
   5   8  10       33.31       36.82      4.43 o
   6   8  10       47.64       45.59      4.45 o
   7   8  10       49.88       52.42     12.47 o
  -1   9  10        0.16       -3.96      6.96 o
   0   9  10       11.59       16.12      6.72 o
   1   9  10        2.54       -4.49      7.41 o
   2   9  10       11.25       13.79      7.74 o
   3   9  10       41.48       50.26      6.52 o
   4   9  10       38.38       41.93      5.11 o
   5   9  10        9.54       16.24      4.64 o
   6   9  10        1.17      -11.86     11.86 o
   1  10  10        7.06      -12.59     12.92 o
   2  10  10        7.03        6.66      8.73 o
   3  10  10        1.55       -8.21      8.21 o
  -3  -5  11        2.41        1.30      5.95 o
  -2  -5  11       18.15        3.68      7.22 o
  -1  -5  11        0.04       -6.13      6.13 o
   0  -5  11       25.56       26.51      6.62 o
   1  -5  11       18.20       10.02      6.39 o
   2  -5  11       85.71       85.02      6.96 o
  -5  -4  11        0.94        1.38     11.80 o
  -4  -4  11       39.81       43.39      5.38 o
  -3  -4  11       32.73       19.85      5.69 o
  -2  -4  11       45.99       42.29      4.97 o
  -1  -4  11       44.05       31.34      4.64 o
   0  -4  11       21.86       18.71      5.70 o
   1  -4  11       44.94       35.24      5.98 o
   2  -4  11      121.91      120.64      9.15 o
   3  -4  11       69.56       71.59      7.90 o
   4  -4  11       58.73       62.45     12.05 o
  -5  -3  11        0.23        0.97      4.37 o
  -4  -3  11       21.72       10.95      4.89 o
  -3  -3  11        3.92        6.90      4.48 o
  -2  -3  11        1.95        6.40      4.20 o
  -1  -3  11       10.50       13.38      5.03 o
   0  -3  11      141.15      144.24      7.00 o
   1  -3  11       95.29       81.31      5.91 o
   2  -3  11      133.69      139.12      6.69 o
   3  -3  11      146.68      150.47     12.01 o
   4  -3  11      107.84       97.53      7.79 o
   5  -3  11       49.15       55.84      7.61 o
  -6  -2  11       10.44        7.38      7.95 o
  -5  -2  11        1.58        3.68      5.82 o
  -4  -2  11        4.19       -2.83      6.08 o
  -3  -2  11       11.46       -4.86      4.86 o
  -2  -2  11       21.15       17.23      4.14 o
  -1  -2  11       26.50       28.23      4.52 o
   0  -2  11      356.56      358.37     11.57 o
   1  -2  11       39.04       37.89      4.66 o
   2  -2  11      263.53      250.67      8.98 o
   3  -2  11      221.00      205.43     10.16 o
   4  -2  11       84.89       90.38      6.70 o
   5  -2  11       67.40       67.83      6.47 o
  -6  -1  11        0.44       -2.31     11.70 o
  -5  -1  11        8.35        5.39      5.69 o
  -4  -1  11        0.00       -2.13      5.14 o
  -3  -1  11      226.35      213.91     14.85 o
  -2  -1  11       68.78       76.40      4.64 o
  -1  -1  11       56.29       60.02      4.14 o
   0  -1  11      351.89      342.48      8.22 o
   1  -1  11       96.25       87.00      5.11 o
   2  -1  11      581.49      548.86     15.00 o
   3  -1  11      237.85      214.98      9.71 o
   4  -1  11      169.47      170.21      7.08 o
   5  -1  11      141.99      147.65      5.97 o
   6  -1  11        7.61        5.42      3.20 o
  -6   0  11        3.07        5.95      9.92 o
  -5   0  11        3.88       10.18      5.98 o
  -4   0  11        0.78        4.24      5.08 o
  -3   0  11       14.55       18.01      4.79 o
  -2   0  11       59.34       70.67      6.37 o
  -1   0  11      251.30      243.64      7.64 o
   0   0  11      364.54      364.55      9.56 o
   1   0  11      286.70      289.83      9.46 o
   2   0  11      540.40      537.39     10.25 o
   3   0  11        4.41       -1.35      2.62 o
   4   0  11       52.88       65.43      8.57 o
   5   0  11       64.17       64.25      3.59 o
   6   0  11        0.42       -0.80      2.81 o
   7   0  11        8.68       19.10      5.82 o
  -6   1  11        7.10       -1.75      7.61 o
  -5   1  11        1.98        8.71      5.77 o
  -4   1  11        0.59        3.66      4.98 o
  -3   1  11       13.98       13.94      4.77 o
  -2   1  11       82.47       80.76      4.54 o
  -1   1  11      172.98      166.23      6.22 o
   0   1  11      181.31      159.50      5.98 o
   1   1  11      150.49      138.64      5.21 o
   2   1  11      576.59      569.89     11.84 o
   3   1  11      322.70      323.27     14.63 o
   4   1  11      149.92      138.45      5.19 o
   5   1  11        1.15        1.32      2.74 o
   6   1  11       18.36       25.27      4.44 o
   7   1  11       13.85       24.33     17.11 o
  -6   2  11        5.31        9.51      7.87 o
  -5   2  11       15.81       20.02      7.17 o
  -4   2  11        1.61       -5.69      5.69 o
  -3   2  11      146.45      140.20      6.88 o
  -2   2  11      133.45      133.87      5.50 o
  -1   2  11      204.65      180.19      6.34 o
   0   2  11      643.41      635.90     13.25 o
   1   2  11      500.00      525.47     11.15 o
   2   2  11      338.17      371.12      9.26 o
   3   2  11      371.54      361.45      7.87 o
   4   2  11      402.16      379.22     13.77 o
   5   2  11       69.45       67.00      3.57 o
   6   2  11       12.27       11.34      4.27 o
   7   2  11        8.49       10.31      4.03 o
  -6   3  11        0.24        9.13     11.38 o
  -5   3  11        0.03        8.76      7.30 o
  -4   3  11       22.91       30.19      6.32 o
  -3   3  11       28.15       24.07      4.87 o
  -2   3  11        3.06        4.00      3.51 o
  -1   3  11      636.49      602.07     12.79 o
   0   3  11      606.31      597.50     12.62 o
   1   3  11      349.19      370.92      8.55 o
   2   3  11      290.35      345.07     10.43 o
   3   3  11      171.11      164.94      5.59 o
   4   3  11       57.52       55.54      3.41 o
   5   3  11       45.60       46.40      4.68 o
   6   3  11       19.33       16.34      3.17 o
   7   3  11        6.20        1.89      3.02 o
  -5   4  11        4.49        6.84     10.69 o
  -4   4  11       55.54       54.35      6.08 o
  -3   4  11       68.89       71.43      5.91 o
  -2   4  11      164.17      156.86      7.14 o
  -1   4  11       11.91        8.14      3.53 o
   0   4  11       21.92       21.40      2.96 o
   1   4  11      843.68      866.56     17.57 o
   2   4  11      361.24      418.69     10.55 o
   3   4  11      109.71      119.26      7.91 o
   4   4  11       53.76       53.88      3.46 o
   5   4  11       23.26       22.66      3.16 o
   6   4  11        1.69       -3.07      3.08 o
   7   4  11        0.02       -3.48      3.48 o
  -5   5  11        1.31        5.34      7.88 o
  -4   5  11       12.41       17.14      9.62 o
  -3   5  11       52.57       46.27      5.93 o
  -2   5  11      186.67      173.95      7.82 o
  -1   5  11      124.07      129.35      5.50 o
   0   5  11      179.78      192.14      6.13 o
   1   5  11      172.53      166.88      5.54 o
   2   5  11        3.03        2.01      3.73 o
   3   5  11      187.80      188.21      6.58 o
   4   5  11       46.89       42.57      4.11 o
   5   5  11        0.37       -0.38      3.68 o
   6   5  11        4.95        5.64      3.89 o
   7   5  11        6.03        9.44      4.08 o
  -4   6  11        5.20       -2.76      7.63 o
  -3   6  11        4.05       15.98      5.92 o
  -2   6  11       92.63       84.43      8.03 o
  -1   6  11       42.30       35.66      5.35 o
   0   6  11       28.70       34.23      4.09 o
   1   6  11       62.97       65.82      3.94 o
   2   6  11       22.34       20.52      3.73 o
   3   6  11      111.36      104.96      4.90 o
   4   6  11       16.45       16.06      3.49 o
   5   6  11        0.22       -3.08      3.08 o
   6   6  11        8.27        5.65      4.39 o
   7   6  11        7.66        6.92      4.63 o
  -3   7  11       15.17       19.50      8.00 o
  -2   7  11       36.02       50.41      9.75 o
  -1   7  11      126.35      127.62      7.56 o
   0   7  11      241.11      214.52      9.40 o
   1   7  11       78.69       67.39      4.78 o
   2   7  11       24.39       19.46      4.08 o
   3   7  11       99.39       84.54      4.93 o
   4   7  11        2.00       -2.97      3.68 o
   5   7  11       24.57       19.41      3.95 o
   6   7  11        0.13       12.16      5.27 o
   7   7  11        0.90        2.92      5.53 o
  -2   8  11       56.14       57.75      7.59 o
  -1   8  11       31.91       21.67      7.75 o
   0   8  11       90.23       91.24      7.24 o
   1   8  11      139.53      114.83      9.21 o
   2   8  11       24.85       25.10      4.68 o
   3   8  11       10.21        1.43      5.41 o
   4   8  11        1.69       -0.46      4.25 o
   5   8  11        0.31       -0.95      4.40 o
   6   8  11       24.09       28.77      7.29 o
   0   9  11       13.35        0.99      8.36 o
   1   9  11        4.27       -0.31      7.90 o
   2   9  11        1.55       -1.20      6.13 o
   3   9  11        0.21       -0.79      4.79 o
   4   9  11        3.76       -4.74      4.74 o
   5   9  11        1.12       -4.99      4.99 o
  -1  -5  12       21.46       28.99     12.36 o
  -3  -4  12        7.54        7.08      5.91 o
  -2  -4  12      141.30      139.68      9.55 o
  -1  -4  12      122.13      119.99      7.83 o
   0  -4  12       13.53       18.58      6.17 o
   1  -4  12       20.85       24.13      6.22 o
   2  -4  12        4.15       -2.65      6.00 o
  -4  -3  12       14.70       19.62      5.41 o
  -3  -3  12       42.79       48.89      8.23 o
  -2  -3  12       75.56       72.84      9.38 o
  -1  -3  12       30.27       31.48      6.09 o
   0  -3  12      153.53      139.93      8.73 o
   1  -3  12       66.03       50.97      5.85 o
   2  -3  12        0.60       -2.74      4.92 o
   3  -3  12        0.06       -6.30      6.30 o
   4  -3  12       24.08       16.90      6.92 o
  -5  -2  12       19.18       25.51      6.58 o
  -4  -2  12       47.13       51.86      6.50 o
  -3  -2  12       65.04       59.66      5.28 o
  -2  -2  12      186.04      182.64     11.05 o
  -1  -2  12       24.11       24.99      5.24 o
   0  -2  12       45.40       54.16      5.52 o
   1  -2  12       39.76       37.47      5.10 o
   2  -2  12        1.10        2.07      5.25 o
   3  -2  12        0.16       -2.14      5.52 o
   4  -2  12       14.12       11.00      6.03 o
   5  -2  12       11.02        2.73      7.23 o
  -5  -1  12       17.96        6.50      6.15 o
  -4  -1  12        1.57       -0.68      5.62 o
  -3  -1  12        5.15        3.97      5.19 o
  -2  -1  12      103.12      111.96      5.54 o
  -1  -1  12       14.29       16.98      4.78 o
   0  -1  12       73.88       72.39      5.51 o
   1  -1  12       11.59       11.39      4.98 o
   2  -1  12       34.76       23.73      4.32 o
   3  -1  12        1.32        2.45      4.85 o
   4  -1  12      108.76      102.65      8.48 o
   5  -1  12       22.02       19.17      7.56 o
  -5   0  12        5.25        4.04      6.01 o
  -4   0  12       57.78       62.41      6.36 o
  -3   0  12       19.60       22.73      5.28 o
  -2   0  12        7.51        7.57      3.89 o
  -1   0  12        3.86        5.00      3.68 o
   0   0  12       78.46       91.14      5.54 o
   1   0  12       13.92       16.81      4.55 o
   2   0  12        1.15        1.40      3.83 o
   3   0  12        1.36        5.21      4.72 o
   4   0  12       62.35       62.90      6.34 o
   5   0  12        1.32        1.94      4.20 o
   6   0  12       44.65       52.11      5.15 o
  -5   1  12       41.57       30.73      7.84 o
  -4   1  12       42.49       42.55      8.16 o
  -3   1  12       50.81       42.97      6.08 o
  -2   1  12      160.36      168.19      6.38 o
  -1   1  12        5.65        4.07      3.61 o
   0   1  12        0.04       -3.32      3.32 o
   1   1  12        1.39        8.34      3.92 o
   2   1  12       32.04       28.39      4.00 o
   3   1  12      128.50      124.88      6.72 o
   4   1  12       14.85       14.22      3.38 o
   5   1  12        0.93       -1.79      3.09 o
   6   1  12       55.81       58.87      3.76 o
  -5   2  12        5.58        6.04      7.53 o
  -4   2  12        2.11        9.43      5.54 o
  -3   2  12      173.13      163.06      8.26 o
  -2   2  12       65.64       65.67      4.64 o
  -1   2  12       36.11       23.85      3.89 o
   0   2  12        3.17       -1.00      3.33 o
   1   2  12       80.94       70.33      4.82 o
   2   2  12      144.65      144.72      6.14 o
   3   2  12       80.76       82.06      3.73 o
   4   2  12      230.52      227.83      7.86 o
   5   2  12      189.50      182.73      6.44 o
   6   2  12       43.50       45.45      3.52 o
   7   2  12        7.88        4.63      3.13 o
  -5   3  12        6.17       -3.28      9.34 o
  -4   3  12       23.78       22.84      5.85 o
  -3   3  12        0.33        1.70      5.08 o
  -2   3  12        4.93        4.37      4.68 o
  -1   3  12      194.84      201.17      7.21 o
   0   3  12        3.34        0.55      2.73 o
   1   3  12      295.84      285.74      8.24 o
   2   3  12       95.99       95.24      4.63 o
   3   3  12      140.03      148.50      6.35 o
   4   3  12      144.52      133.76      6.37 o
   5   3  12        8.46        9.42      4.18 o
   6   3  12        5.92        9.51      3.27 o
   7   3  12       10.12       14.45      5.36 o
  -5   4  12       16.46       14.95     11.43 o
  -4   4  12        0.15       -2.22      6.65 o
  -3   4  12       10.33       12.37      5.46 o
  -2   4  12        3.85        7.81      4.95 o
  -1   4  12       32.73       28.90      3.34 o
   0   4  12       42.01       49.89      3.49 o
   1   4  12       28.86       25.11      3.94 o
   2   4  12       15.62       25.11      5.20 o
   3   4  12      179.34      189.45      6.54 o
   4   4  12       36.04       46.09      4.28 o
   5   4  12      103.08      112.27      6.53 o
   6   4  12       59.70       56.98      5.25 o
   7   4  12        0.30       -4.45      4.45 o
  -4   5  12        2.82       11.96      7.65 o
  -3   5  12        0.08        2.83      5.64 o
  -2   5  12       23.88       25.07      5.46 o
  -1   5  12        3.01        3.42      5.20 o
   0   5  12       20.26       17.36      3.38 o
   1   5  12       97.80      100.71      4.83 o
   2   5  12       71.65       79.92      7.96 o
   3   5  12       41.05       39.32      3.84 o
   4   5  12       27.28       39.01      3.74 o
   5   5  12       52.00       57.78      6.40 o
   6   5  12        8.46       14.36      4.29 o
   7   5  12       26.50       24.33      4.59 o
  -3   6  12        0.84       -5.99      5.99 o
  -2   6  12        3.02        2.79      5.77 o
  -1   6  12        5.25        6.25      5.23 o
   0   6  12       40.15       41.47      4.29 o
   1   6  12        1.26       -1.03      3.85 o
   2   6  12       73.32       81.54      4.87 o
   3   6  12       67.09       73.94      4.60 o
   4   6  12        1.01        2.19      3.60 o
   5   6  12       46.49       52.65      4.93 o
   6   6  12        8.22        3.32      4.53 o
   7   6  12        0.87       12.19      8.99 o
  -2   7  12        3.81       17.04      6.32 o
  -1   7  12       61.28       63.30      6.76 o
   0   7  12       48.78       51.77      7.76 o
   1   7  12       33.60       35.36      4.61 o
   2   7  12       94.08       89.21      5.24 o
   3   7  12       66.96       70.34      4.93 o
   4   7  12       84.37       80.73      5.97 o
   5   7  12       41.60       41.30      4.25 o
   6   7  12        1.02        2.86      5.03 o
  -1   8  12        1.60       10.22      7.36 o
   0   8  12      118.10      117.48     20.34 o
   1   8  12      176.27      157.35      8.49 o
   2   8  12       56.57       55.85      5.24 o
   3   8  12       21.10       20.79      4.81 o
   4   8  12       13.68       23.76      4.69 o
   5   8  12        2.58       -0.24      4.41 o
   1   9  12        3.89       -1.26      8.14 o
   2   9  12       37.91       43.85      7.07 o
   3   9  12       22.77       18.43      5.24 o
   4   9  12        4.64        1.69      8.51 o
  -1  -4  13       27.80       24.16     11.80 o
   0  -4  13       87.87       72.87     12.67 o
  -3  -3  13       25.42       21.99      8.43 o
  -2  -3  13       37.64       40.68      8.44 o
  -1  -3  13       79.48       86.24      7.06 o
   0  -3  13      148.56      154.08      8.15 o
   1  -3  13       80.03       79.50      6.77 o
   2  -3  13       97.76      101.37     10.13 o
  -4  -2  13        1.84       10.08      9.90 o
  -3  -2  13       20.71       18.84      7.70 o
  -2  -2  13       58.10       58.32      8.16 o
  -1  -2  13      102.70      117.08      7.18 o
   0  -2  13      183.00      176.47      8.12 o
   1  -2  13      167.89      162.93      7.66 o
   2  -2  13      250.97      255.54      9.94 o
   3  -2  13       60.84       70.27     12.19 o
   4  -2  13        8.10        3.90      6.26 o
  -4  -1  13        3.39       -3.40      6.00 o
  -3  -1  13       21.38       21.14      7.49 o
  -2  -1  13       46.81       49.86      7.71 o
  -1  -1  13      134.36      141.72      7.22 o
   0  -1  13      113.14      116.41      6.67 o
   1  -1  13       37.71       39.62      5.16 o
   2  -1  13      147.36      144.63      7.00 o
   3  -1  13       66.68       52.36      6.36 o
   4  -1  13       77.76       83.87      6.80 o
   5  -1  13       29.38       32.52      6.03 o
  -4   0  13       35.11       30.60      6.39 o
  -3   0  13        5.66        2.59      5.53 o
  -2   0  13        8.52        3.63      6.25 o
  -1   0  13      111.04      112.31      9.81 o
   0   0  13      152.68      157.98     10.87 o
   1   0  13      193.31      191.03      8.43 o
   2   0  13      259.75      262.88     12.76 o
   3   0  13       35.01       29.82      7.07 o
   4   0  13       25.89       25.04      5.49 o
   5   0  13        3.78        6.82      5.16 o
  -5   1  13        2.46       -9.86     11.18 o
  -4   1  13        0.59        4.26      5.88 o
  -3   1  13      232.30      235.25     10.29 o
  -2   1  13      250.90      257.87     11.50 o
  -1   1  13      180.43      182.56      7.96 o
   0   1  13      270.94      278.93     10.15 o
   1   1  13      108.50      125.24      6.70 o
   2   1  13       19.28       16.04      4.25 o
   3   1  13       48.98       45.69      7.26 o
   4   1  13      168.14      149.95      7.78 o
   5   1  13       12.72       21.21      5.05 o
   6   1  13        3.87       -1.66      4.81 o
  -4   2  13       68.21       68.49      6.96 o
  -3   2  13       11.09       14.03      5.61 o
  -2   2  13        3.23        4.34      4.98 o
  -1   2  13      226.10      217.79     10.53 o
   0   2  13      139.56      140.52      7.08 o
   1   2  13      137.82      149.14      6.76 o
   2   2  13      222.04      224.80      8.30 o
   3   2  13        9.48        6.73      3.78 o
   4   2  13      125.53       99.93      6.56 o
   5   2  13       10.18       -1.83      4.57 o
   6   2  13        1.84        6.05      5.22 o
  -4   3  13        8.55       12.18      6.09 o
  -3   3  13       97.81       98.47      7.00 o
  -2   3  13      158.24      155.92      7.63 o
  -1   3  13      117.38      117.78      7.84 o
   0   3  13        8.21       14.14      4.57 o
   1   3  13       57.95       58.79      3.98 o
   2   3  13       35.31       39.41      3.80 o
   3   3  13       19.64       26.97      4.17 o
   4   3  13       45.91       47.05      5.56 o
   5   3  13        1.55        8.33      5.39 o
   6   3  13       14.31        6.89      4.73 o
  -4   4  13        6.44       13.30      7.78 o
  -3   4  13       22.88       25.60      6.46 o
  -2   4  13       34.95       33.92      5.66 o
  -1   4  13      158.84      161.43      7.08 o
   0   4  13      159.01      171.90     14.20 o
   1   4  13      137.16      137.77      6.41 o
   2   4  13       20.91       22.54      3.73 o
   3   4  13       31.51       31.33      3.78 o
   4   4  13        5.67        1.17      4.28 o
   5   4  13       10.03       14.31      4.34 o
   6   4  13        0.10        1.09      4.90 o
  -3   5  13        3.87        1.51      5.94 o
  -2   5  13        6.18       11.01      5.60 o
  -1   5  13       52.69       57.95      7.21 o
   0   5  13       46.36       40.82      4.26 o
   1   5  13       65.82       59.50      4.44 o
   2   5  13        9.02        9.64      3.81 o
   3   5  13       10.00        5.75      3.77 o
   4   5  13        0.62        3.53      3.63 o
   5   5  13        3.10       -0.55      4.46 o
   6   5  13        2.01        4.98      4.75 o
  -3   6  13       56.60       50.46     12.16 o
  -2   6  13       38.25       38.76      6.56 o
  -1   6  13       19.56       21.20      5.84 o
   0   6  13       10.80        2.57      4.23 o
   1   6  13        9.87        8.89      6.30 o
   2   6  13        0.80       -3.99      3.99 o
   3   6  13        8.44        3.24      3.93 o
   4   6  13        0.08       -1.18      3.85 o
   5   6  13        0.75        3.89      4.71 o
   6   6  13        0.73        1.89      4.74 o
  -2   7  13        5.62       11.43      8.57 o
  -1   7  13       10.35       11.27      7.75 o
   0   7  13       15.42        3.66      5.73 o
   1   7  13        5.13        2.95      4.55 o
   2   7  13        2.06        3.23      4.36 o
   3   7  13       23.47       23.44      4.52 o
   4   7  13       39.77       43.97      4.70 o
   5   7  13        5.14        8.22      4.08 o
   0   8  13        9.20       19.81      8.38 o
   1   8  13       15.16        8.98      6.24 o
   2   8  13        1.46       -4.49      4.81 o
   3   8  13        0.61        2.85      4.79 o
   4   8  13        2.60       -0.75      4.75 o
  -2  -2  14        0.69       -7.78      7.78 o
  -1  -2  14        0.16       -4.93      5.89 o
   0  -2  14       19.29       23.01      6.02 o
   1  -2  14       57.15       53.94      6.25 o
   2  -2  14       23.39       28.27      6.20 o
  -3  -1  14        2.15       -4.80      7.74 o
  -2  -1  14        6.12        8.83      7.54 o
  -1  -1  14        0.54       10.43      5.74 o
   0  -1  14        1.56       -2.00      5.36 o
   1  -1  14       11.82        6.51      5.31 o
   2  -1  14       82.94       86.49      6.14 o
   3  -1  14       97.93      106.93      7.97 o
  -3   0  14       31.19       27.34      9.65 o
  -2   0  14       35.14       30.52      7.53 o
  -1   0  14        7.55        2.52      5.47 o
   0   0  14      116.76      111.28      6.79 o
   1   0  14       88.44       89.68      6.21 o
   2   0  14       26.61       39.76      5.94 o
   3   0  14       56.56       47.54      6.50 o
   4   0  14       83.32       88.26      7.09 o
  -4   1  14       10.48       19.60      9.89 o
  -3   1  14       24.63       18.48      7.47 o
  -2   1  14       42.12       42.19      7.46 o
  -1   1  14        9.91       15.74      5.31 o
   0   1  14       10.18        3.47      4.91 o
   1   1  14      119.42      128.25      6.75 o
   2   1  14      176.07      168.73     10.19 o
   3   1  14      123.34      126.46      7.73 o
   4   1  14       88.57       86.64      6.79 o
   5   1  14       41.80       45.21      6.03 o
  -4   2  14        2.02       -4.80      7.84 o
  -3   2  14        6.92        7.81      6.04 o
  -2   2  14       44.49       39.06      7.43 o
  -1   2  14       36.12       36.12      5.57 o
   0   2  14       43.11       48.17      5.49 o
   1   2  14      135.31      136.64      6.80 o
   2   2  14       48.62       56.68      5.20 o
   3   2  14       15.29       11.35      4.24 o
   4   2  14       13.38        9.46      5.42 o
   5   2  14        9.88        4.95      5.30 o
  -3   3  14       15.54       16.79      6.07 o
  -2   3  14        9.08        4.99      7.07 o
  -1   3  14       79.42       69.05      6.27 o
   0   3  14       44.04       42.60      6.81 o
   1   3  14       63.46       67.43      7.19 o
   2   3  14       72.89       75.76      5.58 o
   3   3  14      177.82      187.07      7.86 o
   4   3  14       49.11       55.82      6.26 o
   5   3  14        3.00       -2.46      5.93 o
  -3   4  14        8.90        8.67      6.18 o
  -2   4  14       14.62        3.49      6.87 o
  -1   4  14       25.04       25.08     13.33 o
   0   4  14      127.16      119.22      6.70 o
   1   4  14      191.17      192.89     13.64 o
   2   4  14       84.40       90.17      5.77 o
   3   4  14      171.51      205.35      8.65 o
   4   4  14       82.32       91.08      6.30 o
   5   4  14       52.43       56.05      6.22 o
  -2   5  14        1.96        1.67     10.02 o
  -1   5  14       42.38       28.74      7.58 o
   0   5  14       54.44       50.16      5.73 o
   1   5  14      139.16      120.59      6.74 o
   2   5  14       80.77       83.26      5.01 o
   3   5  14       32.82       46.62      4.41 o
   4   5  14       11.78       18.77      3.94 o
   5   5  14       34.10       37.55      5.48 o
  -2   6  14       13.25        3.46     12.02 o
  -1   6  14       16.36       23.87     12.56 o
   0   6  14       16.48       15.11      7.08 o
   1   6  14       39.34       44.58      5.67 o
   2   6  14       40.84       45.22      5.38 o
   3   6  14       89.56       98.91      5.41 o
   4   6  14       21.37       14.98      5.94 o
   5   6  14        4.23       -0.89      6.64 o
   0   7  14       16.57       26.37      8.08 o
   1   7  14       55.95       55.37      8.28 o
   2   7  14       15.85        8.43      4.77 o
   3   7  14        0.48       -3.66      4.57 o
   4   7  14        1.35        3.10      4.54 o
   2   8  14        9.83        3.03     11.74 o
  -1  -1  15       48.46       46.24      8.77 o
   0  -1  15       46.50       55.72      6.69 o
   1  -1  15       35.51       36.70      6.22 o
   2  -1  15        9.67       23.51     10.17 o
  -2   0  15       35.13       36.81     18.08 o
  -1   0  15       55.64       64.20      6.58 o
   0   0  15       31.93       30.42      6.02 o
   1   0  15       31.37       38.84      8.31 o
   2   0  15       10.07       14.53      5.31 o
   3   0  15        0.03        2.67      6.32 o
  -2   1  15       16.64       24.70      7.64 o
  -1   1  15       20.76       18.43      7.46 o
   0   1  15        2.08       -0.08      5.42 o
   1   1  15        7.19        5.96      5.42 o
   2   1  15        0.02        0.01      5.05 o
   3   1  15        1.22       -6.00      6.00 o
   4   1  15        6.12        9.52      9.27 o
  -2   2  15        0.46        9.18      8.23 o
  -1   2  15        6.58        2.83      6.96 o
   0   2  15       16.31       23.50      5.56 o
   1   2  15        0.69        9.52      5.18 o
   2   2  15        0.52       -4.78      4.87 o
   3   2  15        4.54        2.64      4.41 o
   4   2  15        0.46        5.61      5.88 o
  -2   3  15       34.71       33.85      7.78 o
  -1   3  15       36.42       35.83      7.66 o
   0   3  15        0.11       -1.99      5.18 o
   1   3  15       13.62       13.62      5.21 o
   2   3  15        3.99        1.01      4.94 o
   3   3  15       47.00       45.88      5.20 o
   4   3  15        0.30       -1.52      5.87 o
  -2   4  15        5.22       15.54      7.59 o
  -1   4  15        2.36       10.39      7.07 o
   0   4  15        1.38        2.10      5.35 o
   1   4  15        9.92        6.43      5.18 o
   2   4  15       25.04       33.00      6.34 o
   3   4  15       17.30       16.97      4.94 o
   4   4  15       69.21       72.31      7.10 o
  -1   5  15       19.02       14.63      7.49 o
   0   5  15        0.53        4.73      7.22 o
   1   5  15        5.84        6.20      6.02 o
   2   5  15        9.58       15.56      5.30 o
   3   5  15       39.37       59.52      5.67 o
   4   5  15       14.96       21.63      4.60 o
   0   6  15        1.12       -3.27     12.00 o
   1   6  15        0.71       -5.35      5.35 o
   2   6  15        4.39        0.54      5.31 o
   3   6  15        5.34       11.65      5.27 o
   4   6  15        5.32        2.67     10.23 o
   0   1  16       55.17       44.67     11.41 o
   1   1  16       12.47       10.82      7.00 o
   0   2  16       52.86       51.89      8.24 o
   1   2  16       72.40       68.33      6.50 o
   2   2  16       61.50       55.23      6.14 o
   0   3  16       52.59       57.20      8.11 o
   1   3  16       45.71       47.64      6.26 o
   2   3  16        8.25        5.46      5.54 o
   3   3  16       15.75       12.36      9.95 o
   0   4  16       20.77       13.68      7.43 o
   1   4  16       70.62       79.20      6.56 o
   2   4  16       33.05       34.00      5.76 o
 
